# Supplementary material for: Diet-induced obesity mediated through estrogen-related receptor α is independent of intestinal function
Source: J Biol Chem. 2025 Jan 16;301(2):108197. doi: 10.1016/j.jbc.2025.108197 (PMC11849689; doi:10.1016/j.jbc.2025.108197)
Supplement: Table S1 [file mmc1.xlsx]

## Sheet: Sheet1
	baseMean	log2FoldChange	lfcSE	stat	pvalue	padj
0610007C21Rik	535.291	-0.125405	0.220591	-0.568498	0.569697	0.886408
0610007L01Rik	818.831	0.385741	0.182029	2.11912	0.0340803	0.349686
0610007P08Rik	207.601	0.0590866	0.206876	0.285614	0.775174	0.949794
0610007P14Rik	864.421	0.288309	0.144709	1.99234	0.0463341	0.396918
0610007P22Rik	106.748	0.037505	0.298647	0.125583	0.900062	0.98381
0610009B22Rik	196.801	0.0671782	0.174065	0.385937	0.699544	0.936094
0610009D07Rik	555.285	-0.0659612	0.199727	-0.330257	0.741205	0.942695
0610009L18Rik	11.3625	0.347044	0.497107	0.698128	0.485097	NA
0610009O20Rik	505.602	-0.186602	0.11922	-1.56518	0.11754	0.547791
0610010F05Rik	82.2225	-0.251071	0.252751	-0.993351	0.320539	0.763921
0610010K14Rik	269.35	-0.421729	0.192799	-2.18741	0.0287129	0.322758
0610010O12Rik	5836.19	0.34863	0.221971	1.57061	0.116273	0.547791
0610011F06Rik	551.448	0.222898	0.221411	1.00672	0.314071	0.760156
0610011L14Rik	373.916	0.102994	0.129088	0.797857	0.424953	0.81874
0610012H03Rik	22.473	1.1416	0.6635	1.72057	0.0853295	0.496654
0610030E20Rik	552.668	-0.00397787	0.157443	-0.0252655	0.979843	0.994623
0610031J06Rik	1869.57	0.156095	0.193888	0.805075	0.420776	0.816517
0610037L13Rik	246.951	0.309754	0.21682	1.42862	0.153113	0.608209
0610037P05Rik	291.767	-0.233695	0.146085	-1.59972	0.10966	0.537557
0610039K10Rik	0.452887	0	4.40746	0	1	NA
0610040J01Rik	1176.46	-0.153816	0.347285	-0.442909	0.657831	0.921756
0910001L09Rik	314.215	-0.183613	0.241509	-0.760274	0.447091	0.830222
2021-03-01	14.5793	0.498293	0.566331	0.879861	0.378935	0.79578
2021-09-01	94.9811	-0.247359	0.373507	-0.66226	0.507805	0.858662
2021-03-10	1.1682	1.43988	2.16909	0.663818	0.506807	NA
2021-09-10	67.5564	-0.522708	0.362523	-1.44186	0.149341	0.602545
2021-03-11	0.185779	0.973616	4.40746	0.220902	0.825169	NA
2021-09-11	562.25	-0.0975487	0.132986	-0.733525	0.463239	0.838307
1100001G20Rik	3.31688	0.044544	0.994166	0.0448054	0.964262	NA
1110001A16Rik	159.055	-0.381386	0.252937	-1.50783	0.131598	0.573529
Esrra	875.156	-2.99037	0.282627	-10.5806	3.66586e-26	4.41589e-22
1110002B05Rik	1176.9	-0.0828183	0.203254	-0.407461	0.683669	0.929674
1110002E22Rik	6.7474	0.214904	0.676283	0.317773	0.750657	NA
1110002L01Rik	23.4694	-0.525303	0.461289	-1.13877	0.254798	0.716267
1110002N22Rik	60.5157	-0.439721	0.262369	-1.67596	0.0937452	0.512919
1110003E01Rik	1092.63	0.0395355	0.141368	0.279662	0.779736	0.950026
1110003O08Rik	33.7421	-0.295137	0.346447	-0.851896	0.394272	0.80006
1110004E09Rik	121.117	0.134713	0.248445	0.542224	0.587664	0.892716
1110004F10Rik	461.236	-0.0770694	0.122241	-0.63047	0.528387	0.868816
1110005A03Rik	143.185	-0.225762	0.203031	-1.11196	0.266155	0.726154
1110006G14Rik	0.963025	-1.86837	1.85379	-1.00787	0.313519	NA
1110007C09Rik	547.097	-0.409878	0.292655	-1.40055	0.161349	0.619775
1110008E08Rik	0	NA	NA	NA	NA	NA
1110008F13Rik	1566.01	-0.0298186	0.179022	-0.166564	0.867713	0.975424
1110008J03Rik	71.5282	0.0804685	0.244245	0.329458	0.74181	0.94275
1110008L16Rik	183.874	-0.112894	0.211699	-0.533277	0.593842	0.895969
1110008P14Rik	271.886	-0.136374	0.231992	-0.587839	0.55664	0.881047
1110012D08Rik	33.7998	0.601317	0.348863	1.72365	0.0847712	0.496494
1110012J17Rik	5.09824	0.864785	1.00717	0.858625	0.390547	NA
1110012L19Rik	96.3151	-0.0535487	0.191773	-0.27923	0.780068	0.950026
1110014N23Rik	468.572	0.239698	0.145693	1.64523	0.099923	0.521473
1110017D15Rik	0.499838	1.62982	3.2183	0.506423	0.61256	NA
1110017F19Rik	194.075	-0.317072	0.219545	-1.44422	0.148676	0.601195
1110018G07Rik	664.158	0.346929	0.176022	1.97094	0.0487312	0.406458
1110018J18Rik	353.988	-0.0583672	0.195165	-0.299066	0.76489	0.947965
1110020G09Rik	929.871	-0.290214	0.200333	-1.44866	0.147433	0.601012
1110021J02Rik	99.4134	-0.200984	0.220798	-0.910265	0.362683	0.78758
1110021L09Rik	1094.39	0.35188	0.207227	1.69804	0.0894997	0.5055
1110025L11Rik	0	NA	NA	NA	NA	NA
1110028C15Rik	48.8957	-0.821987	0.403554	-2.03687	0.0416631	0.380351
1110031I02Rik	307.926	-0.0181848	0.236413	-0.0769198	0.938687	0.989811
1110032A03Rik	316.19	0.227405	0.18585	1.22359	0.221106	0.690897
1110032A04Rik	27.3752	-0.614827	0.44636	-1.37742	0.168382	0.627964
1110032F04Rik	3.94231	-0.12065	1.01558	-0.1188	0.905434	NA
1110034A24Rik	123.342	-0.533969	0.276062	-1.93424	0.0530838	0.416554
1110034B05Rik	104.758	-0.0734351	0.239195	-0.30701	0.758836	0.946824
1110034G24Rik	69.988	0.32524	0.274157	1.18633	0.235492	0.700262
1110037F02Rik	588.64	0.196429	0.186146	1.05524	0.291314	0.742896
1110038D17Rik	2813.5	0.192021	0.186913	1.02733	0.304265	0.753067
1110038F14Rik	118.145	0.011785	0.234332	0.0502919	0.95989	0.991306
1110049F12Rik	408.359	-0.168656	0.157671	-1.06967	0.28477	0.741255
1110051M20Rik	27.0895	-0.604352	0.402933	-1.49988	0.133645	0.576401
1110054O05Rik	197.722	-0.416349	0.174721	-2.38294	0.0171749	0.253852
1110057K04Rik	618.179	0.0533575	0.133756	0.398917	0.689955	0.932956
1110057P08Rik	0	NA	NA	NA	NA	NA
1110058L19Rik	61.1321	-0.640923	0.352468	-1.81839	0.069005	0.461433
1110059E24Rik	359.623	-0.0249753	0.152069	-0.164237	0.869545	0.975885
1110059G10Rik	218.988	0.144362	0.191691	0.753098	0.451391	0.833199
1110059M19Rik	0	NA	NA	NA	NA	NA
1110065P20Rik	65.793	-0.122355	0.272236	-0.449445	0.653111	0.919407
1110067D22Rik	652.504	0.062843	0.220753	0.284676	0.775892	0.949794
1190002H23Rik	12.4742	-1.69594	0.590313	-2.87295	0.00406652	NA
1190002N15Rik	1605.5	0.397661	0.440622	0.9025	0.366791	0.790019
1190003J15Rik	250.848	0.09128	0.280556	0.325354	0.744913	0.943745
1190005F20Rik	965.021	0.338376	0.176442	1.91778	0.0551386	0.422969
1190005I06Rik	1.88019	-0.707522	1.28872	-0.54901	0.582998	NA
1190007I07Rik	115.225	-0.407085	0.230586	-1.76543	0.0774912	0.478943
2021-09-12	0.73904	0	3.07784	0	1	NA
1200009I06Rik	4256.88	0.163544	0.276648	0.591165	0.55441	0.880361
1200011I18Rik	447.203	0.0737427	0.180049	0.409571	0.682121	0.928875
1200011M11Rik	235.724	0.0852883	0.19124	0.445976	0.655615	0.920793
1200014J11Rik	270.349	-0.00336036	0.151718	-0.0221487	0.982329	0.994799
1200016B10Rik	599.706	0.136675	0.150454	0.908417	0.363658	0.788166
1300001I01Rik	3220.47	-0.270422	0.285912	-0.945823	0.344239	0.778431
1300002K09Rik	105.005	-0.301191	0.313832	-0.959722	0.337195	0.774819
1300010F03Rik	2189.79	0.147827	0.164378	0.899311	0.368487	0.790215
1300014I06Rik	1798.3	0.303089	0.210102	1.44258	0.149139	0.602256
1300017J02Rik	1.01619	-0.15766	1.81088	-0.0870627	0.930622	NA
1300018I17Rik	240.014	-0.260508	0.171317	-1.52062	0.128354	0.568648
1300018J18Rik	363.981	0.239046	0.179096	1.33473	0.181963	0.645254
2021-09-14	0	NA	NA	NA	NA	NA
2021-09-15	2473.07	-0.0122947	0.161864	-0.0759569	0.939453	0.989848
Pdha1	2687.68	-0.7612	0.0962168	-7.9113	2.54706e-15	1.02273e-11
1500002C15Rik	0.411837	0.969437	3.50423	0.276648	0.782051	NA
1500002O20Rik	310.37	0.117774	0.151847	0.775607	0.437981	0.827725
1500003O03Rik	4292.71	0.226044	0.204936	1.103	0.270028	0.729013
1500009C09Rik	1.74809	-0.727583	1.50096	-0.484745	0.627857	NA
1500009L16Rik	15.9478	-0.0140271	0.484407	-0.0289574	0.976899	0.994187
1500010J02Rik	223.425	-0.261579	0.221431	-1.18131	0.237478	0.701603
1500011H22Rik	14.0747	-0.0322923	0.554928	-0.0581918	0.953596	NA
1500012F01Rik	179.25	-0.37506	0.228493	-1.64145	0.100704	0.523331
1500015O10Rik	0.170314	-0.94937	4.40746	-0.215401	0.829455	NA
1500031L02Rik	204.208	-0.100782	0.178447	-0.564773	0.572228	0.887766
1500032L24Rik	1716.3	-0.0561506	0.198235	-0.283252	0.776983	0.949794
1500035N22Rik	10.9365	-0.0880468	0.673264	-0.130776	0.895953	NA
1520401A03Rik	0.828804	-2.36726	2.39661	-0.987756	0.323272	NA
1520402A15Rik	20.8687	-0.0423102	0.466689	-0.0906604	0.927762	0.989299
1600002H07Rik	92.8825	0.0736228	0.239079	0.307943	0.758126	0.946824
1600002K03Rik	37.1037	0.178973	0.326922	0.54745	0.584069	0.892716
1600012F09Rik	190.962	-0.31952	0.189361	-1.68735	0.0915351	0.509064
1600012H06Rik	722.087	0.274565	0.153631	1.78717	0.0739094	0.472217
1600012P17Rik	0	NA	NA	NA	NA	NA
1600014C10Rik	1463.42	0.0651094	0.252011	0.258359	0.79613	0.955007
1600014K23Rik	0	NA	NA	NA	NA	NA
1600015I10Rik	0.40301	0.0118483	3.05362	0.00388009	0.996904	NA
1600016N20Rik	97.0426	0.154326	0.31823	0.484951	0.627711	0.906489
1600021P15Rik	672.654	0.339448	0.239918	1.41485	0.157112	0.614344
1600027N09Rik	129.852	-0.239311	0.200931	-1.19101	0.23365	0.698442
1600029D21Rik	29.7059	0.66785	0.707014	0.944607	0.344859	0.778519
1600029I14Rik	3.10582	-0.660593	1.1338	-0.582634	0.56014	NA
1600029O15Rik	8.3605	0.454154	0.702315	0.646653	0.517856	NA
1700001C02Rik	0.15404	0.97346	4.40746	0.220866	0.825197	NA
1700001C19Rik	14.0761	0.685243	0.514005	1.33314	0.182485	NA
1700001F09Rik	0	NA	NA	NA	NA	NA
1700001G17Rik	1.24949	-1.07473	1.59506	-0.673785	0.500448	NA
1700001J11Rik	2.34837	-0.268547	1.19641	-0.224461	0.822399	NA
1700001K19Rik	1.87163	-0.633876	1.46158	-0.433692	0.664512	NA
1700001L05Rik	49.9092	-0.405947	0.370315	-1.09622	0.272983	0.731966
1700001L19Rik	0.227053	0	4.40746	0	1	NA
1700001O22Rik	4.47124	-0.614901	1.0798	-0.569458	0.569046	NA
1700001P01Rik	0.754646	-0.564333	1.99746	-0.282525	0.777541	NA
1700003E16Rik	26.1874	-0.532595	0.373749	-1.42501	0.154155	0.609435
1700003E24Rik	0	NA	NA	NA	NA	NA
1700003F12Rik	0.931939	0.457889	2.07875	0.220271	0.82566	NA
1700003H04Rik	0	NA	NA	NA	NA	NA
1700003M02Rik	0.0806682	0	4.40746	0	1	NA
1700006A11Rik	0	NA	NA	NA	NA	NA
1700006E09Rik	0	NA	NA	NA	NA	NA
1700007B14Rik	0	NA	NA	NA	NA	NA
1700007G11Rik	0.157505	0.0110306	4.40746	0.0025027	0.998003	NA
1700007I08Rik	0	NA	NA	NA	NA	NA
1700007K09Rik	0.251426	0.00058405	4.40746	0.000132514	0.999894	NA
1700007K13Rik	0.0744885	0	4.40746	0	1	NA
1700008A04Rik	0	NA	NA	NA	NA	NA
1700008F21Rik	26.9126	-0.549536	0.676557	-0.812253	0.416646	0.81558
1700008I05Rik	0	NA	NA	NA	NA	NA
1700008O03Rik	2.61597	-0.966061	1.27036	-0.760464	0.446977	NA
1700008P02Rik	0	NA	NA	NA	NA	NA
1700008P20Rik	0	NA	NA	NA	NA	NA
1700009N14Rik	0	NA	NA	NA	NA	NA
1700009P17Rik	38.755	-0.109343	0.298391	-0.366443	0.714034	0.936734
1700010B08Rik	0.269009	2.01951	4.35652	0.463559	0.642964	NA
1700010D01Rik	0	NA	NA	NA	NA	NA
1700010H22Rik	0	NA	NA	NA	NA	NA
1700010I14Rik	4.53962	0.202941	0.804542	0.252244	0.800852	NA
1700010L04Rik	0	NA	NA	NA	NA	NA
1700010M22Rik	0	NA	NA	NA	NA	NA
1700011A15Rik	0.347407	0.0140811	3.61844	0.00389149	0.996895	NA
1700011E24Rik	2.39868	0.396189	1.12205	0.353094	0.724018	NA
1700011F03Rik	0	NA	NA	NA	NA	NA
1700011F14Rik	0	NA	NA	NA	NA	NA
1700011H14Rik	21.7265	-1.37811	0.665129	-2.07195	0.03827	0.367773
1700011I03Rik	0.740495	-1.95597	2.69938	-0.7246	0.468697	NA
1700011L22Rik	0.0803886	0	4.40746	0	1	NA
1700011M02Rik	0	NA	NA	NA	NA	NA
1700012A03Rik	0	NA	NA	NA	NA	NA
1700012A16Rik	0.407826	1.9309	3.4855	0.553981	0.579592	NA
1700012B07Rik	0	NA	NA	NA	NA	NA
1700012B09Rik	0	NA	NA	NA	NA	NA
1700012B15Rik	67.012	0.0119502	0.317938	0.0375865	0.970017	0.992992
1700012L04Rik	2.45365	-0.255942	1.64302	-0.155775	0.87621	NA
1700012P22Rik	0	NA	NA	NA	NA	NA
1700013D24Rik	0	NA	NA	NA	NA	NA
1700013F07Rik	0.148977	0	4.40746	0	1	NA
1700013G24Rik	0.0744885	0	4.40746	0	1	NA
1700013H16Rik	0	NA	NA	NA	NA	NA
1700013N18Rik	0.0806682	0	4.40746	0	1	NA
1700014D04Rik	0.176051	0.0122999	4.40746	0.0027907	0.997773	NA
1700014N06Rik	0	NA	NA	NA	NA	NA
1700015E13Rik	2.70633	1.5508	1.208	1.28377	0.199222	NA
1700015F17Rik	0	NA	NA	NA	NA	NA
1700016C15Rik	82.0322	0.167108	0.483514	0.345613	0.729634	0.939959
1700016D06Rik	10.5432	-0.758438	0.588859	-1.28798	0.197753	NA
1700016H13Rik	0.902522	-2.99507	1.97976	-1.51284	0.13032	NA
1700016K19Rik	10.855	0.420186	0.805076	0.521921	0.601725	NA
1700016M24Rik	0	NA	NA	NA	NA	NA
1700017B05Rik	395.485	0.472632	0.221636	2.13246	0.0329687	0.34641
1700017D01Rik	0.0744885	0	4.40746	0	1	NA
1700017G19Rik	0	NA	NA	NA	NA	NA
1700017N19Rik	0	NA	NA	NA	NA	NA
1700018A14Rik	1.08922	1.20025	1.54166	0.778541	0.43625	NA
1700018B08Rik	0	NA	NA	NA	NA	NA
1700018B24Rik	0	NA	NA	NA	NA	NA
1700018C11Rik	0.0803886	0	4.40746	0	1	NA
1700018F24Rik	0	NA	NA	NA	NA	NA
1700018L24Rik	0.447041	-0.865233	4.03195	-0.214594	0.830084	NA
1700019A02Rik	0.167522	0	4.40746	0	1	NA
1700019B03Rik	0.161336	0	4.40746	0	1	NA
1700019D03Rik	61.8563	-0.53875	0.375117	-1.43622	0.15094	0.604062
1700019E19Rik	116.366	-0.0371343	0.209319	-0.177405	0.85919	0.97429
1700019G06Rik	0	NA	NA	NA	NA	NA
1700019G17Rik	3217.51	0.0148054	0.230589	0.064207	0.948805	0.990148
1700019L03Rik	71.8975	0.150437	0.3101	0.485123	0.627589	0.906489
1700019M22Rik	0	NA	NA	NA	NA	NA
1700019N12Rik	2.61896	0.784803	1.23887	0.63348	0.52642	NA
1700019N19Rik	0.084427	0.973678	4.40746	0.220916	0.825158	NA
1700020A23Rik	0	NA	NA	NA	NA	NA
1700020C07Rik	0.0871396	0	4.40746	0	1	NA
1700020L24Rik	53.5349	-0.164005	0.386263	-0.424594	0.671133	0.92444
1700020N01Rik	1.08148	-0.368753	1.83859	-0.200563	0.841041	NA
1700020N15Rik	0	NA	NA	NA	NA	NA
1700020O03Rik	238.062	0.10816	0.167428	0.646006	0.518275	0.864487
1700021A07Rik	0	NA	NA	NA	NA	NA
1700021C14Rik	15.6203	-0.520854	0.482788	-1.07885	0.280657	0.737854
Slc25a12	195.952	-1.21977	0.168442	-7.24144	4.43943e-13	8.9129e-10
1700021F07Rik	0	NA	NA	NA	NA	NA
1700021K19Rik	781.99	0.233021	0.14146	1.64726	0.0995047	0.521096
1700021O21Rik	0	NA	NA	NA	NA	NA
1700022I11Rik	1.12022	-3.18687	1.76022	-1.8105	0.0702189	NA
1700022P22Rik	3.22409	0.373395	1.01932	0.366318	0.714128	NA
1700023A16Rik	0.084427	0.973678	4.40746	0.220916	0.825158	NA
1700023E05Rik	44.3329	-0.299301	0.586101	-0.510665	0.609585	0.900548
1700023F06Rik	2.04377	0.763643	1.40187	0.544732	0.585938	NA
1700024B05Rik	0	NA	NA	NA	NA	NA
1700024G13Rik	0	NA	NA	NA	NA	NA
1700024N20Rik	7.67313	0.102553	0.680785	0.150639	0.88026	NA
1700024P04Rik	0	NA	NA	NA	NA	NA
1700024P16Rik	52.3034	1.00333	0.454657	2.20679	0.0273286	0.317454
1700025C18Rik	0.349756	-0.949469	4.33736	-0.218905	0.826724	NA
1700025E21Rik	0.0796919	-0.949896	4.40746	-0.21552	0.829362	NA
1700025F22Rik	0	NA	NA	NA	NA	NA
1700025G04Rik	357.102	-0.185366	0.24219	-0.765377	0.444047	0.829623
1700025K23Rik	1.40977	0.249531	1.78826	0.139538	0.889025	NA
1700026D08Rik	0.164535	0.291421	4.40746	0.06612	0.947282	NA
1700026J04Rik	3.87017	-1.90084	1.10473	-1.72064	0.0853164	NA
1700026L06Rik	0.532741	-1.54162	2.77824	-0.55489	0.57897	NA
1700027A23Rik	0	NA	NA	NA	NA	NA
1700027D21Rik	0.497198	-0.730537	4.01111	-0.182128	0.855482	NA
1700028I16Rik	0.496455	0.00970538	3.3658	0.00288353	0.997699	NA
1700028J19Rik	12.322	0.309417	0.583228	0.530526	0.595748	NA
1700028K03Rik	3.47522	1.81006	1.07679	1.68099	0.0927656	NA
1700028P14Rik	0	NA	NA	NA	NA	NA
1700029F09Rik	97.0848	-0.706953	0.256449	-2.7567	0.00583885	0.145496
1700029F12Rik	1.02248	0.403646	2.04868	0.197028	0.843806	NA
1700029G01Rik	629.166	0.22916	0.216854	1.05675	0.290627	0.742268
1700029H14Rik	0	NA	NA	NA	NA	NA
1700029I15Rik	32.0496	0.624309	0.366811	1.70199	0.0887573	0.50398
1700029J07Rik	10.2396	0.303322	0.604021	0.502172	0.615547	NA
1700029J11Rik	3.09119	0.0492147	1.03802	0.0474123	0.962185	NA
1700029P11Rik	0	NA	NA	NA	NA	NA
1700030C10Rik	3.94739	-0.521269	0.991481	-0.525748	0.599064	NA
1700030F18Rik	0.472256	0.4858	4.08228	0.119002	0.905274	NA
1700030J22Rik	12.905	0.817843	0.496992	1.64558	0.0998493	NA
1700030K09Rik	29.6285	-0.268078	0.350696	-0.764416	0.444619	0.829693
1700031F05Rik	0	NA	NA	NA	NA	NA
1700034E13Rik	0	NA	NA	NA	NA	NA
1700034F02Rik	0.819186	-2.36175	2.396	-0.985705	0.324278	NA
Ubac1	348.871	-1.17552	0.165162	-7.11739	1.0999e-12	1.89277e-09
1700034H15Rik	1.61956	0.853199	1.56869	0.543893	0.586515	NA
1700034I23Rik	1.30303	1.99824	1.78634	1.11862	0.263302	NA
1700034J04Rik	0	NA	NA	NA	NA	NA
1700034J05Rik	1.43314	1.24642	1.8971	0.657017	0.51117	NA
1700034O15Rik	0.25388	0	4.40746	0	1	NA
1700036A12Rik	0	NA	NA	NA	NA	NA
1700037C18Rik	44.9955	0.136247	0.27372	0.497761	0.618653	0.902761
1700037H04Rik	353.552	-0.399914	0.290665	-1.37586	0.168866	0.628788
1700039E15Rik	0.176047	0.0120511	4.40746	0.00273426	0.997818	NA
1700040I03Rik	75.9976	-0.333678	0.250804	-1.33043	0.183376	0.647
1700040L02Rik	27.6254	-0.160063	0.37595	-0.425756	0.670286	0.92444
1700041G16Rik	0.237758	-0.95128	4.40746	-0.215834	0.829117	NA
1700042B14Rik	0	NA	NA	NA	NA	NA
1700042G07Rik	0.0894276	0	4.40746	0	1	NA
1700045I11Rik	0.0744885	0	4.40746	0	1	NA
1700047G07Rik	48.3464	0.0467378	0.3654	0.127909	0.898221	0.983098
1700047I17Rik2	221.645	-0.190484	0.280613	-0.678813	0.497256	0.853391
1700048O20Rik	18.4023	-0.0460777	0.435474	-0.10581	0.915733	0.986753
1700049E17Rik1	0	NA	NA	NA	NA	NA
1700049E17Rik2	0	NA	NA	NA	NA	NA
1700049G17Rik	46.595	0.0272829	0.375914	0.0725775	0.942142	0.989848
1700052N19Rik	333.498	0.344276	0.172904	1.99113	0.0464664	0.397257
1700054N08Rik	81.0711	0.352552	0.242954	1.45111	0.146749	0.599845
1700054O13Rik	0	NA	NA	NA	NA	NA
1700054O19Rik	14.8179	0.263613	0.5066	0.520357	0.602815	0.899368
1700055D18Rik	4.85752	-0.790102	0.849661	-0.929902	0.352422	NA
1700055N04Rik	0.535794	2.32392	3.90935	0.594452	0.55221	NA
1700056E22Rik	2.87674	1.22852	1.40712	0.873075	0.382622	NA
1700057G04Rik	1.32158	-2.1225	2.14057	-0.991557	0.321414	NA
1700057K13Rik	0.0744885	0	4.40746	0	1	NA
1700060C20Rik	0.775837	1.99186	2.7609	0.721452	0.470631	NA
1700061G19Rik	5.00208	0.559919	0.942131	0.594311	0.552304	NA
1700061I17Rik	0	NA	NA	NA	NA	NA
1700061J05Rik	0	NA	NA	NA	NA	NA
1700063H04Rik	0	NA	NA	NA	NA	NA
1700064H15Rik	0.676351	3.12257	3.06625	1.01837	0.308502	NA
1700065I17Rik	0	NA	NA	NA	NA	NA
1700066B19Rik	59.6422	-0.16216	0.303258	-0.534727	0.592839	0.895088
1700066M21Rik	60.3657	-0.35929	0.404306	-0.888658	0.374187	0.793566
1700067K01Rik	5.94777	0.383231	0.71526	0.535793	0.592102	NA
1700067P10Rik	0	NA	NA	NA	NA	NA
1700069B07Rik	0.235814	-0.948686	4.40746	-0.215245	0.829576	NA
1700069L16Rik	0	NA	NA	NA	NA	NA
1700072E05Rik	0	NA	NA	NA	NA	NA
1700074P13Rik	0	NA	NA	NA	NA	NA
1700080E11Rik	0	NA	NA	NA	NA	NA
1700080O16Rik	0	NA	NA	NA	NA	NA
1700081L11Rik	712.608	0.0747556	0.15045	0.49688	0.619274	0.902901
1700084C01Rik	7.16979	-1.2443	1.1944	-1.04178	0.297514	NA
1700084J12Rik	0.518506	2.00524	3.32618	0.602868	0.546597	NA
1700084M14Rik	0	NA	NA	NA	NA	NA
1700086D15Rik	0	NA	NA	NA	NA	NA
1700086L19Rik	1.65393	-0.532902	1.65285	-0.322414	0.747139	NA
1700088E04Rik	5.4723	-0.230489	0.945626	-0.243742	0.807431	NA
1700090G07Rik	0	NA	NA	NA	NA	NA
1700091H14Rik	0	NA	NA	NA	NA	NA
1700092K14Rik	0	NA	NA	NA	NA	NA
1700092M07Rik	2.26783	-1.1331	1.26172	-0.898064	0.369152	NA
1700093K21Rik	4.15609	-0.738008	1.04997	-0.702882	0.482129	NA
1700094D03Rik	79.6747	0.11494	0.240377	0.478167	0.632532	0.909571
1700101E01Rik	1.46504	1.95241	1.78746	1.09228	0.274709	NA
1700101G07Rik	1.35912	-0.493022	1.85574	-0.265674	0.79049	NA
1700101I19Rik	0	NA	NA	NA	NA	NA
1700102P08Rik	8.88452	0.833044	0.665564	1.25164	0.210702	NA
1700104B16Rik	0.638135	0	3.03787	0	1	NA
1700106J16Rik	0	NA	NA	NA	NA	NA
1700106N22Rik	84.9452	0.0200797	0.283007	0.0709511	0.943437	0.989848
1700108M19Rik	0	NA	NA	NA	NA	NA
1700109H08Rik	2.23615	-0.284999	1.47607	-0.193079	0.846897	NA
1700110I01Rik	0.951286	0.739376	2.14803	0.344211	0.730687	NA
1700110M21Rik	0	NA	NA	NA	NA	NA
1700111E14Rik	0	NA	NA	NA	NA	NA
1700112E06Rik	8.97555	-0.371594	0.602694	-0.616555	0.537528	NA
1700113H08Rik	0	NA	NA	NA	NA	NA
1700119I11Rik	0	NA	NA	NA	NA	NA
1700120B22Rik	0.494299	2.40143	4.33071	0.554511	0.579229	NA
1700123I01Rik	11.4415	0.189448	0.613128	0.308987	0.757332	NA
1700123K08Rik	0.0778115	0.973678	4.40746	0.220916	0.825158	NA
1700123L14Rik	0.0805814	0	4.40746	0	1	NA
1700123O20Rik	438.432	0.0228923	0.163199	0.140272	0.888445	0.980465
1700125D06Rik	1.10275	1.08039	2.13768	0.505402	0.613276	NA
1700125H20Rik	0	NA	NA	NA	NA	NA
1700128F08Rik	20.4352	-0.469672	0.443579	-1.05882	0.28968	0.742268
1700129C05Rik	0	NA	NA	NA	NA	NA
1810006K21Rik	483.612	-0.1743	0.191143	-0.911883	0.36183	0.786938
1810008A18Rik	652.528	0.292538	0.130979	2.23347	0.0255183	0.308938
1810009A15Rik	160.224	-0.0734226	0.167672	-0.437893	0.661464	0.923346
1810009J06Rik	0	NA	NA	NA	NA	NA
1810011H11Rik	6.68653	0.320899	0.659361	0.486682	0.626483	NA
1810011O10Rik	935.598	0.0528243	0.181928	0.290358	0.771542	0.949336
1810012P15Rik	167.32	-0.233943	0.240092	-0.974388	0.329864	0.769503
1810013D10Rik	417.45	-0.0151369	0.202095	-0.0748999	0.940294	0.989848
1810013L24Rik	737.52	0.129842	0.175915	0.738094	0.460457	0.837394
1810014F10Rik	685.204	-0.271698	0.230807	-1.17717	0.239129	0.702908
1810019J16Rik	737.186	0.24481	0.156556	1.56373	0.117882	0.547791
1810020D17Rik	584.629	-0.05848	0.259346	-0.22549	0.821598	0.963359
1810022K09Rik	258.495	0.140687	0.184522	0.762444	0.445795	0.829693
1810024B03Rik	4.05171	-1.18169	1.08898	-1.08514	0.277861	NA
1810026J23Rik	516.17	0.0480637	0.143793	0.334255	0.738187	0.942111
1810027O10Rik	291.842	-0.0363309	0.203642	-0.178406	0.858404	0.97429
1810029B16Rik	41.4435	-0.440851	0.397674	-1.10858	0.267614	0.727396
1810030J14Rik	164.613	-1.39935	0.529234	-2.6441	0.00819091	0.174325
1810030N24Rik	139.94	-0.433128	0.27747	-1.56099	0.118526	0.548459
1810030O07Rik	359.676	-0.158575	0.133657	-1.18643	0.235454	0.700262
1810031K17Rik	882.368	0.137075	0.159464	0.859598	0.390011	0.799477
1810032O08Rik	38.3095	-0.0830828	0.413532	-0.20091	0.840769	0.969177
1810033B17Rik	0.508803	-0.921007	2.86281	-0.321714	0.747669	NA
1810035L17Rik	359.318	-0.298678	0.198222	-1.50679	0.131866	0.573864
1810037I17Rik	628.668	-0.00535014	0.230702	-0.0231907	0.981498	0.994799
1810041L15Rik	4.93078	-0.318503	0.951892	-0.3346	0.737927	NA
1810043G02Rik	21.1341	-0.260828	0.465256	-0.560611	0.575062	0.888653
1810043H04Rik	327.555	-0.0575663	0.154283	-0.37312	0.709059	0.93637
1810046J19Rik	789.349	-0.0439715	0.174604	-0.251835	0.801169	0.957143
1810046K07Rik	265.557	-0.14562	0.360398	-0.404053	0.686173	0.931291
1810048J11Rik	11.318	-0.567061	0.66438	-0.853519	0.393371	NA
1810049H13Rik	47.2037	-0.542645	0.356589	-1.52177	0.128067	0.567901
1810055G02Rik	4408.93	0.311123	0.3091	1.00654	0.314154	0.760205
1810062G17Rik	0.931349	-0.100936	2.04915	-0.0492577	0.960714	NA
1810063B05Rik	124.025	-0.549514	0.246879	-2.22584	0.0260249	0.310665
1810063B07Rik	122.488	0.10494	0.222754	0.471103	0.637567	0.911317
1810064F22Rik	30.9886	0.106406	0.323905	0.328509	0.742527	0.94275
1810065E05Rik	42.964	-0.173789	0.404827	-0.429293	0.66771	0.92444
1810074P20Rik	736.235	0.477945	0.191248	2.49909	0.0124512	0.217689
2021-03-02	396.373	0.0580799	0.197001	0.29482	0.768131	0.948273
2021-09-02	1235.56	0.0354987	0.103392	0.343342	0.731342	0.940107
2010001E11Rik	1017.54	0.084401	0.159949	0.527676	0.597724	0.897676
2010001M09Rik	3.68934	0.17584	1.27097	0.138351	0.889963	NA
2010002M12Rik	3422.08	0.331447	0.178862	1.85309	0.0638693	0.447938
2010002N04Rik	113.469	-0.147606	0.268398	-0.54995	0.582354	0.892384
2010003K11Rik	5049.16	-0.164069	0.354114	-0.463321	0.643134	0.914724
2010005H15Rik	0.165685	0	4.40746	0	1	NA
2010007H06Rik	8.92272	0.167729	0.943733	0.177729	0.858936	NA
2010007H12Rik	164.555	0.204777	0.205624	0.995877	0.31931	0.763479
Nlrp1b	51.472	6.61932	1.17126	5.65145	1.59096e-08	9.58236e-06
2010012O05Rik	145.47	0.0491616	0.316366	0.155395	0.87651	0.977634
2010015L04Rik	86.4216	0.202126	0.3334	0.606258	0.544343	0.876074
2010016I18Rik	51.9912	-0.0229689	0.33584	-0.0683924	0.945473	0.98997
2010106E10Rik	6258.17	0.193492	0.331218	0.584185	0.559096	0.882441
2010106G01Rik	3190.46	0.303336	0.169241	1.79233	0.0730806	0.471016
Pigy	286.653	-1.17683	0.166578	-7.06473	1.60927e-12	2.42316e-09
2010107G12Rik	1468.5	0.250375	0.222489	1.12534	0.260446	0.7203
2010107G23Rik	231.421	0.00341043	0.237005	0.0143897	0.988519	0.99688
2010107H07Rik	47.7564	-0.391155	0.369613	-1.05828	0.289927	0.742268
2010109A12Rik	1.11543	0.548893	2.13549	0.257034	0.797153	NA
2010109I03Rik	2991.98	0.280166	0.293432	0.954791	0.339683	0.775527
2010109K11Rik	958.209	0.317152	0.153251	2.0695	0.0384995	0.36836
2010110P09Rik	5494.57	0.215758	0.176034	1.22566	0.220328	0.690053
2010111I01Rik	211.445	-0.274782	0.178987	-1.5352	0.124734	0.562328
2010300C02Rik	546.97	-0.0242457	0.122508	-0.197912	0.843114	0.969701
2010305A19Rik	372.66	-0.148799	0.145633	-1.02173	0.306907	0.754798
2010317E24Rik	132.721	-0.107852	0.331234	-0.325606	0.744723	0.943712
2010321M09Rik	429.214	0.0491446	0.130838	0.375613	0.707204	0.936094
2200002D01Rik	3530.25	0.172384	0.279877	0.615928	0.537942	0.874146
2200002J24Rik	17.1357	1.11113	1.63526	0.679484	0.496831	0.853391
2200002K05Rik	369.735	0.24058	0.229053	1.05032	0.293569	0.744647
2210009G21Rik	142.307	0.444288	0.236807	1.87616	0.0606332	0.440233
2210010C04Rik	0.981867	-0.568443	1.78998	-0.31757	0.750811	NA
2210010C17Rik	8498.55	0.419617	0.244208	1.71828	0.0857456	0.497779
2210011C24Rik	19.7215	0.265008	0.406034	0.652676	0.513965	0.862444
2210012G02Rik	194.283	-0.517288	0.271634	-1.90436	0.0568636	0.428594
2210016F16Rik	2683.45	0.266087	0.131776	2.01925	0.0434617	0.38752
2210016L21Rik	383.999	0.0890335	0.156892	0.567482	0.570387	0.88674
2210018M11Rik	266.62	0.174322	0.151859	1.14792	0.251001	0.710756
2210021J22Rik	99.9284	-0.213914	0.21237	-1.00727	0.313806	0.759821
2210404J11Rik	172.001	0.0987672	0.180803	0.54627	0.584881	0.892716
2210404O07Rik	33551.6	-0.172589	0.40688	-0.424177	0.671437	0.92444
2210404O09Rik	109.742	0.288953	0.229117	1.26116	0.207252	0.674619
2210407C18Rik	10559.4	-0.227614	0.257784	-0.882963	0.377256	0.79578
2210408I21Rik	14.8903	0.605604	0.580787	1.04273	0.297073	0.747066
2210411K11Rik	743.079	-0.0167225	0.198673	-0.0841713	0.93292	0.989788
2210415F13Rik	25879.9	0.475411	0.251944	1.88697	0.0591643	0.436165
2210418O10Rik	137.29	-0.0528799	0.26386	-0.200409	0.841161	0.969207
2300002M23Rik	0	NA	NA	NA	NA	NA
2300003K06Rik	0	NA	NA	NA	NA	NA
2300005B03Rik	0	NA	NA	NA	NA	NA
2300009A05Rik	100.564	-0.545701	0.277639	-1.9655	0.0493562	0.407267
2310001A20Rik	358.916	-0.048004	0.149195	-0.321754	0.747639	0.943833
2310001H18Rik	0	NA	NA	NA	NA	NA
2310001K24Rik	0	NA	NA	NA	NA	NA
2310002J15Rik	0.176558	0	4.40746	0	1	NA
2310002L09Rik	0	NA	NA	NA	NA	NA
2310002L13Rik	0.084427	0.973678	4.40746	0.220916	0.825158	NA
2310003C23Rik	559.551	0.076976	0.112169	0.686253	0.492554	0.85147
2310003F16Rik	130.867	-0.123976	0.232943	-0.532216	0.594576	0.896216
2310003H01Rik	197.448	-0.0254671	0.17868	-0.14253	0.886662	0.980465
2310003L06Rik	0.0871396	0	4.40746	0	1	NA
2310003L22Rik	94.0815	-0.621386	0.232414	-2.67362	0.00750376	0.166159
2310004I24Rik	443.816	-0.0847611	0.272989	-0.310493	0.756186	0.946824
2310004N24Rik	180.064	-0.201465	0.21134	-0.953273	0.340452	0.775553
2310005G13Rik	2.50431	0.554259	1.18249	0.468721	0.639269	NA
2310006M14Rik	24.1155	0.613669	0.584806	1.04936	0.294015	0.744647
2310007B03Rik	232.923	0.275135	0.269221	1.02197	0.306796	0.754798
2310007L24Rik	0.408288	0	4.15489	0	1	NA
2310008H04Rik	81.2204	-0.253566	0.230967	-1.09785	0.272271	0.731966
2310008H09Rik	314.736	-0.235619	0.229181	-1.02809	0.303906	0.752749
2310009B15Rik	39.9133	-0.0596283	0.335499	-0.17773	0.858935	0.97429
2310010M20Rik	13.7466	-0.305684	0.563631	-0.542347	0.587579	NA
2310011J03Rik	626.71	0.0716041	0.173025	0.413837	0.678993	0.927868
2310014H01Rik	142.278	0.250761	0.373582	0.671234	0.502071	0.856769
2310014L17Rik	46.6643	0.53513	1.11788	0.478699	0.632153	0.909465
2310015B20Rik	1.09	-2.1112	2.10253	-1.00412	0.315318	NA
2310016C08Rik	16.5549	-0.498237	0.474782	-1.0494	0.293993	0.744647
2310016G11Rik	87.8536	-0.299196	0.325092	-0.920345	0.357393	0.785234
2310016M24Rik	546.95	-0.339931	0.209773	-1.62047	0.105131	0.529049
2310021P13Rik	781.852	0.358235	0.147268	2.43254	0.0149934	0.237022
2310022A10Rik	154.483	-0.00560459	0.168675	-0.0332272	0.973493	0.993449
2310022B05Rik	412.083	-0.537237	0.323298	-1.66174	0.0965654	0.515867
2310028H24Rik	49.4272	-0.463056	0.435342	-1.06366	0.287483	0.741736
Ppif	623.101	-1.02041	0.15305	-6.66714	2.60839e-11	2.61839e-08
2310030G06Rik	465.942	0.157883	0.19162	0.823938	0.409975	0.811169
2310030N02Rik	56.5144	-0.536321	0.284208	-1.88707	0.0591504	0.436165
2310033E01Rik	0.238612	0.00792236	4.40746	0.00179749	0.998566	NA
2310033P09Rik	197.447	0.280494	0.171046	1.63987	0.101032	0.523818
2310035C23Rik	596.837	-0.00194901	0.19005	-0.0102552	0.991818	0.997781
2310035K24Rik	698.995	0.187995	0.219369	0.856982	0.391455	0.799904
2310036O22Rik	1195.38	0.0922587	0.184	0.501406	0.616085	0.902288
2310037I24Rik	379.005	-0.189609	0.16405	-1.1558	0.247763	0.709038
2310039H08Rik	224.424	0.00467447	0.199735	0.0234034	0.981328	0.994799
2310042D19Rik	52.5001	0.474448	0.340145	1.39484	0.163064	0.6218
2310043J07Rik	0.802233	-2.05344	2.46555	-0.832854	0.404927	NA
2310044G17Rik	366.002	-0.247463	0.379418	-0.652216	0.514262	0.862743
2310044H10Rik	1207.18	-0.00523805	0.163908	-0.0319572	0.974506	0.993727
2310045N01Rik	181.934	0.0443185	0.167298	0.264907	0.791081	0.953204
2310046A06Rik	3.25384	2.00509	1.13604	1.76498	0.0775676	NA
2310046K01Rik	1313.85	0.18614	0.307899	0.60455	0.545478	0.876647
2310046O06Rik	174.2	-0.0610942	0.175145	-0.34882	0.727224	0.939959
2310047B19Rik	96.2093	0.160271	0.226642	0.707156	0.47947	0.844078
2310047M10Rik	196.848	0.246122	0.208583	1.17997	0.238013	0.701699
2310050C09Rik	0	NA	NA	NA	NA	NA
2310057J18Rik	2.51474	0.553507	1.23909	0.446705	0.655088	NA
2310057M21Rik	81.8438	0.164402	0.231519	0.710102	0.477641	0.843799
2310057N15Rik	0.0796919	-0.949896	4.40746	-0.21552	0.829362	NA
2310061C15Rik	122.535	-0.548732	0.253795	-2.16211	0.0306097	0.333895
2310061I04Rik	1096.14	-0.590764	0.202486	-2.91755	0.00352791	0.11067
2310061N02Rik	0	NA	NA	NA	NA	NA
2310067B10Rik	2050.52	0.152134	0.169967	0.895079	0.370745	0.791983
2310079F23Rik	67.5048	-0.0830701	0.281547	-0.295049	0.767957	0.948273
2310079G19Rik	0	NA	NA	NA	NA	NA
2400001E08Rik	1109.71	0.0382976	0.147929	0.258891	0.795719	0.954819
2400003C14Rik	2059.93	0.196776	0.149203	1.31885	0.187219	0.65071
2410001C21Rik	844.511	0.10576	0.166741	0.634277	0.5259	0.868135
2410002F23Rik	344.144	-0.0375825	0.192187	-0.195552	0.844961	0.969741
2410002I01Rik	1069.68	0.123955	0.193511	0.64056	0.521808	0.865949
2410002O22Rik	681.523	0.102468	0.143522	0.713955	0.475255	0.8427
2410003K15Rik	195.224	-0.256031	0.188424	-1.35881	0.174208	0.635334
2410004A20Rik	1.9493	1.60429	1.62677	0.986177	0.324046	NA
2410004B18Rik	224.303	0.141719	0.163224	0.868248	0.385258	0.798109
2410004P03Rik	24.8939	0.214026	0.347657	0.615624	0.538143	0.874204
2410012M07Rik	0	NA	NA	NA	NA	NA
2410015M20Rik	604.453	-0.386349	0.189753	-2.03606	0.0417442	0.380351
2410016O06Rik	173.573	-0.2374	0.233092	-1.01848	0.308449	0.755236
2410017I17Rik	112.132	0.117621	0.414726	0.283612	0.776708	0.949794
2410017P09Rik	58.6278	0.0291485	0.284149	0.102582	0.918295	0.98728
2410018M08Rik	2.77132	-0.829898	1.30273	-0.637043	0.524097	NA
2410022L05Rik	77.5974	-0.292057	0.318929	-0.915743	0.359802	0.78601
2410042D21Rik	211.037	-0.238393	0.216163	-1.10284	0.270097	0.729013
2410066E13Rik	19.1005	-0.148781	0.477987	-0.311266	0.755598	0.946824
2410076I21Rik	8.99826	-0.612586	0.622107	-0.984696	0.324773	NA
2410089E03Rik	23.1293	-0.554602	0.424316	-1.30705	0.191196	0.652888
2410091C18Rik	159.468	-0.348741	0.224915	-1.55054	0.121011	0.554046
2410124H12Rik	1.26633	-1.35627	1.63673	-0.828645	0.407305	NA
2410127L17Rik	263.987	-0.506771	0.147767	-3.42953	0.000604628	0.0377583
2410131K14Rik	99.9407	-0.237245	0.211122	-1.12373	0.261126	0.7203
2410137M14Rik	1.43125	1.76078	3.26804	0.538789	0.590033	NA
2410141K09Rik	0.998783	-0.80785	2.06902	-0.39045	0.696204	NA
2500003M10Rik	924.302	-0.137278	0.0977195	-1.40482	0.160076	0.618829
2510002D24Rik	184.855	-0.24194	0.188572	-1.28302	0.199486	0.664696
2510003E04Rik	254.617	0.0255616	0.15848	0.161292	0.871863	0.976036
2510006D16Rik	1092.38	-0.059663	0.125972	-0.473622	0.635769	0.910884
2510009E07Rik	30.2314	-0.332615	0.426119	-0.780569	0.435056	0.825557
2510012J08Rik	293.092	-0.0156766	0.136294	-0.115021	0.908429	0.98478
2510039O18Rik	1655.55	0.121328	0.13272	0.914167	0.360629	0.786786
2510046G10Rik	3.55342	0.751329	1.10061	0.682651	0.494828	NA
2510049J12Rik	1686.26	-0.00219094	0.231479	-0.00946494	0.992448	0.997897
2600006K01Rik	23.106	0.100401	0.480011	0.209163	0.834321	0.967578
2610001J05Rik	177.987	0.0203005	0.183646	0.110541	0.91198	0.985813
2610002D18Rik	20.3083	0.179183	0.677772	0.264371	0.791494	0.953232
2610002I17Rik	40.7025	0.11525	0.315717	0.365041	0.715081	0.936734
2610002J02Rik	226.645	-0.000963615	0.255487	-0.00377167	0.996991	0.998568
2610002M06Rik	521.724	0.105512	0.132487	0.796392	0.425804	0.81951
2610008E11Rik	83.1699	-0.156347	0.288295	-0.542319	0.587599	0.892716
2610015P09Rik	41.599	0.194446	0.457157	0.425337	0.670591	0.92444
2610017I09Rik	0	NA	NA	NA	NA	NA
2610018G03Rik	18.481	-0.14801	0.588761	-0.251393	0.80151	0.957361
2610019F03Rik	4.88283	0.275757	0.854399	0.32275	0.746885	NA
2610020H08Rik	37.2147	-0.129243	0.349073	-0.370245	0.7112	0.936416
2610021A01Rik	224.936	-0.717711	0.226139	-3.17376	0.00150479	0.0699075
2610021K21Rik	15.9841	-0.888205	0.592139	-1.5	0.133616	0.576401
2610024G14Rik	245.934	-0.228475	0.191184	-1.19505	0.232067	0.698114
2610027L16Rik	306.259	-0.0786763	0.172703	-0.455559	0.648707	0.917821
2610028H24Rik	0.0894276	0	4.40746	0	1	NA
2610029G23Rik	193.786	-0.0808431	0.207832	-0.388983	0.697288	0.935673
2610029I01Rik	682.292	-0.14197	0.224042	-0.633678	0.526291	0.868135
2610034B18Rik	1163.34	0.114906	0.206068	0.557612	0.57711	0.889802
2610034M16Rik	0	NA	NA	NA	NA	NA
2610036A22Rik	10.5993	-0.679757	0.953286	-0.713068	0.475804	NA
2610039C10Rik	134.582	-0.416721	0.190383	-2.18886	0.0286073	0.322758
2610042L04Rik	7.8722	3.1965	1.33544	2.39359	0.0166844	NA
2610044O15Rik	6.67803	-0.253428	0.621496	-0.407771	0.683442	NA
2610101N10Rik	875.129	-0.113588	0.140231	-0.810005	0.417937	0.815729
2610109H07Rik	1.47894	1.85696	1.65356	1.12301	0.261435	NA
2610203C20Rik	0.489438	0.973379	3.45316	0.281881	0.778035	NA
2610203C22Rik	2.76492	-0.77711	1.09438	-0.710094	0.477646	NA
2610301B20Rik	35.0108	-0.559762	0.381892	-1.46576	0.142713	0.593825
2610301G19Rik	612.941	0.0526215	0.169675	0.310131	0.756462	0.946824
2610303G11Rik	0	NA	NA	NA	NA	NA
2610305D13Rik	1.84524	-0.363077	1.60339	-0.226444	0.820856	NA
2610318N02Rik	46.5822	-0.327075	0.34848	-0.938575	0.347949	0.780392
2610507B11Rik	3875.01	0.0459814	0.193003	0.238242	0.811693	0.960442
2610524H06Rik	19.6811	-0.437546	0.42128	-1.03861	0.298985	0.747214
2610528E23Rik	48.1428	-0.494945	0.30289	-1.63407	0.102243	0.525435
2610528J11Rik	1349.56	-0.0376307	0.205343	-0.183258	0.854595	0.973195
2700007P21Rik	81.4445	0.00575192	0.292708	0.0196507	0.984322	0.995295
2700029M09Rik	128.815	-0.413439	0.265133	-1.55936	0.11891	0.548669
2700046A07Rik	0	NA	NA	NA	NA	NA
2700049A03Rik	82.2286	-0.162894	0.358214	-0.45474	0.649296	0.918379
2700050L05Rik	272.068	0.147751	0.196023	0.753742	0.451004	0.832957
2700060E02Rik	1551.94	-0.0169628	0.14413	-0.117691	0.906313	0.98478
2700062C07Rik	102.656	-0.0995117	0.199011	-0.500032	0.617053	0.902368
2700073G19Rik	14.8779	-0.291507	0.638101	-0.456835	0.64779	0.91746
2700078E11Rik	1043.59	0.102484	0.150452	0.681174	0.495761	0.852769
2700081O15Rik	51.0916	-1.0421	0.36245	-2.87516	0.00403827	0.120997
2700089E24Rik	619.285	-0.125104	0.145291	-0.861057	0.389207	0.799316
2700094K13Rik	80.585	-0.0774745	0.247555	-0.312958	0.754312	0.946824
2700097O09Rik	56.0597	-0.263335	0.305849	-0.860996	0.38924	0.799316
2810002N01Rik	245.65	0.196175	0.181555	1.08053	0.279908	0.737837
2810004N23Rik	129.242	-0.410535	0.215961	-1.90097	0.0573058	0.429475
2810006K23Rik	87.9359	-0.152493	0.218384	-0.69828	0.485002	0.848
2810007J24Rik	0	NA	NA	NA	NA	NA
2810008M24Rik	710.059	0.166586	0.135861	1.22615	0.220141	0.690053
2810021B07Rik	208.197	-0.244171	0.175482	-1.39143	0.164095	0.622777
2810021J22Rik	62.406	0.121014	0.421843	0.28687	0.774212	0.949794
2810025M15Rik	48.2776	-0.518707	0.346631	-1.49643	0.134543	0.577965
2810030E01Rik	2.63599	0.0860027	1.42504	0.060351	0.951876	NA
2810032G03Rik	0	NA	NA	NA	NA	NA
2810046L04Rik	369.142	0.147146	0.159874	0.92039	0.357369	0.785234
2810055F11Rik	13.0648	-0.0600715	0.566289	-0.106079	0.91552	NA
2810055G20Rik	0.747814	-0.396512	1.97504	-0.200762	0.840885	NA
2810403A07Rik	809.789	-0.0275753	0.177241	-0.15558	0.876364	0.977634
2810405K02Rik	735.056	0.229202	0.350178	0.654529	0.512771	0.861876
2810407A14Rik	0.0803886	0	4.40746	0	1	NA
2810407C02Rik	2525.14	-0.0468976	0.11775	-0.398282	0.690422	0.933321
2810408A11Rik	153.195	0.337917	0.294689	1.14669	0.25151	0.711394
2810408M09Rik	101.684	-0.34733	0.204114	-1.70164	0.088822	0.50398
2810417H13Rik	413.017	-0.679387	0.267547	-2.53932	0.0111069	0.203953
2810422J05Rik	577.426	-0.185427	0.146431	-1.26631	0.205402	0.672175
2810422O20Rik	33.2523	-0.53389	0.330971	-1.6131	0.106723	0.531827
2810428I15Rik	308.763	-0.110776	0.215834	-0.513246	0.607779	0.899617
2810432D09Rik	101.458	-0.387239	0.199014	-1.94579	0.0516799	0.413557
2810432L12Rik	492.17	0.0653634	0.19494	0.335301	0.737398	0.942045
2810453I06Rik	108.922	0.0237328	0.22488	0.105535	0.915951	0.986768
2810459M11Rik	182.121	0.00149496	0.301931	0.00495134	0.996049	0.998549
2810474O19Rik	667.74	0.217158	0.257018	0.844914	0.398159	0.803201
2900006K08Rik	7.05586	-2.03712	0.779284	-2.61409	0.00894642	NA
2900010M23Rik	201.602	-0.0792023	0.218101	-0.363145	0.716496	0.936921
2900011O08Rik	0.278106	0	4.40746	0	1	NA
2900026A02Rik	3375.89	0.289662	0.177041	1.63613	0.101812	0.525125
2900055J20Rik	0	NA	NA	NA	NA	NA
2900060B14Rik	0.168854	1.84851	4.37005	0.422996	0.672298	NA
2900064A13Rik	538.849	-0.122477	0.121295	-1.00974	0.312621	0.758935
2900073G15Rik	1791.43	0.124235	0.20964	0.592613	0.55344	0.879745
2900092C05Rik	0	NA	NA	NA	NA	NA
2900092E17Rik	304.64	-0.207793	0.201035	-1.03362	0.301316	0.750153
2900097C17Rik	0	NA	NA	NA	NA	NA
2021-03-03	11.9039	0.251359	0.68307	0.367985	0.712884	NA
2021-09-03	3.74568	0.156862	1.00644	0.155858	0.876145	NA
3010026O09Rik	17.902	0.0235566	0.455367	0.0517311	0.958743	0.991306
3100002H09Rik	0	NA	NA	NA	NA	NA
3110001D03Rik	193.109	-0.0585586	0.181131	-0.323294	0.746472	0.943791
3110001I22Rik	44.7038	-0.0135658	0.271087	-0.0500423	0.960089	0.991361
3110002H16Rik	447.524	-0.0376896	0.215255	-0.175093	0.861007	0.97429
3110003A17Rik	308.196	-0.338699	0.175014	-1.93527	0.0529572	0.416179
3110007F17Rik	1.73178	0.0774755	1.54911	0.0500128	0.960112	NA
3110009E18Rik	13.551	-0.530616	0.599033	-0.885789	0.375731	NA
3110018I06Rik	0.309858	0	4.40746	0	1	NA
3110021A11Rik	1.44969	-1.03106	1.49571	-0.689349	0.490604	NA
3110035E14Rik	0.234435	0.97319	4.40746	0.220805	0.825244	NA
3110039M20Rik	0	NA	NA	NA	NA	NA
3110040N11Rik	116.294	0.0753927	0.197453	0.381825	0.702591	0.936094
3110043O21Rik	136.731	0.305409	0.203584	1.50016	0.133573	0.576401
3110047P20Rik	0.0806682	0	4.40746	0	1	NA
3110052M02Rik	54.9062	-0.124284	0.279902	-0.444027	0.657023	0.921722
3110056O03Rik	428.661	-0.156779	0.13792	-1.13674	0.255648	0.716302
3110057O12Rik	506.449	0.327248	0.166313	1.96767	0.0491062	0.407267
3110062M04Rik	55.0416	-0.0200405	0.328928	-0.0609267	0.951418	0.990148
3110070M22Rik	33.4327	0.0688746	0.380058	0.181221	0.856194	0.97389
3110079O15Rik	0.0778115	0.973678	4.40746	0.220916	0.825158	NA
3110082D06Rik	0.271917	-1.99707	4.35633	-0.458429	0.646644	NA
3110082I17Rik	49.2248	-0.288276	0.302164	-0.954038	0.340064	0.775553
3110082J24Rik	0	NA	NA	NA	NA	NA
3200002M19Rik	119.681	-0.340763	0.226949	-1.50149	0.133228	0.575835
3222401L13Rik	1.31524	0.667251	1.67205	0.399063	0.689847	NA
3230401D17Rik	541.271	0.227239	0.184537	1.2314	0.218172	0.689581
3300002A11Rik	0	NA	NA	NA	NA	NA
3300002I08Rik	4.01091	1.19805	0.91147	1.31441	0.188708	NA
3425401B19Rik	0.359354	-1.99666	4.29959	-0.464383	0.642373	NA
3632451O06Rik	10.5917	-1.0622	0.59224	-1.79352	0.0728895	NA
3830403N18Rik	0.938856	-1.60239	3.46671	-0.462223	0.643921	NA
3830406C13Rik	313.069	-0.00357702	0.177655	-0.0201346	0.983936	0.995295
3830408C21Rik	0.536031	0.10799	2.81655	0.0383412	0.969416	NA
3830417A13Rik	0	NA	NA	NA	NA	NA
3830431G21Rik	6.2687	0.770233	0.735828	1.04676	0.295212	NA
3930402G23Rik	29.3428	0.0618616	0.608591	0.101647	0.919037	0.987497
2021-03-04	11.0756	0.871246	0.589073	1.47901	0.139137	NA
2021-09-04	5.91687	-0.125499	0.762465	-0.164596	0.869262	NA
4430402I18Rik	62.8442	-0.176133	0.306333	-0.574972	0.56531	0.884609
4632404H12Rik	67.0914	-0.16791	0.296863	-0.565613	0.571657	0.887481
4632411B12Rik	916.974	0.103312	0.175831	0.587564	0.556825	0.881047
4632415K11Rik	143.707	0.0411494	0.195095	0.21092	0.83295	0.967385
4632415L05Rik	40.1496	-0.0520416	0.361969	-0.143774	0.885679	0.980308
4632428N05Rik	58.7225	0.27396	0.50167	0.546096	0.585	0.892716
4632433K11Rik	18.417	0.488911	0.512412	0.954135	0.340015	0.775553
4632434I11Rik	72.4101	-0.770966	0.285006	-2.70509	0.00682861	0.15579
4731417B20Rik	0.323168	0.0116049	3.698	0.00313815	0.997496	NA
4732415M23Rik	0.417418	0.95971	2.97461	0.322634	0.746973	NA
4732418C07Rik	2105	0.178303	0.168786	1.05639	0.290791	0.742448
4732440D04Rik	0	NA	NA	NA	NA	NA
4732456N10Rik	0	NA	NA	NA	NA	NA
4732465J04Rik	307.838	0.0636546	0.147381	0.431906	0.66581	0.92444
4732471D19Rik	60.3707	-0.64979	0.420252	-1.54619	0.122059	0.556092
4732471J01Rik	2.09674	-0.882146	1.18622	-0.743663	0.457081	NA
4831426I19Rik	49.4129	0.310235	0.446246	0.695212	0.486923	0.849453
4832428D23Rik	14.5311	0.569293	0.472834	1.204	0.228589	NA
4833403I15Rik	0.152302	0.973995	4.40746	0.220988	0.825102	NA
4833420G17Rik	520.768	0.396269	0.176128	2.24989	0.024456	0.306019
4833422F24Rik	25.2066	-0.468791	0.371166	-1.26302	0.206582	0.674386
4833423E24Rik	4.6647	-2.83128	1.66095	-1.70462	0.088266	NA
4833424O15Rik	0	NA	NA	NA	NA	NA
4833427G06Rik	0.0762288	0	4.40746	0	1	NA
4833439L19Rik	3749.58	0.180876	0.175019	1.03346	0.301388	0.750153
4833442J19Rik	135.112	0.307218	0.195523	1.57126	0.116121	0.547791
4921501E09Rik	0	NA	NA	NA	NA	NA
4921504E06Rik	0	NA	NA	NA	NA	NA
4921507P07Rik	6.1568	-0.919108	0.784166	-1.17208	0.241164	NA
4921508M14Rik	0	NA	NA	NA	NA	NA
4921509C19Rik	0.0803886	0	4.40746	0	1	NA
4921510H08Rik	0	NA	NA	NA	NA	NA
4921511C20Rik	0	NA	NA	NA	NA	NA
4921511H03Rik	0	NA	NA	NA	NA	NA
4921511M17Rik	0	NA	NA	NA	NA	NA
4921513D11Rik	1.91822	0.0252347	1.42065	0.0177628	0.985828	NA
4921513D23Rik	675.623	0.346142	0.262468	1.3188	0.187236	0.65071
4921513I03Rik	31.2857	0.680687	0.373939	1.82032	0.0687108	0.461383
4921515J06Rik	0.322286	-0.845671	3.65533	-0.231353	0.817041	NA
4921517D21Rik	0.402098	0.011783	3.02413	0.00389634	0.996891	NA
4921517D22Rik	0	NA	NA	NA	NA	NA
4921517L17Rik	4897.66	0.556712	0.610905	0.91129	0.362143	0.78729
4921522P10Rik	0.812911	-2.36624	2.39419	-0.988327	0.322992	NA
4921523A10Rik	5.78511	1.05973	0.714403	1.48337	0.137975	NA
4921524J17Rik	98.5833	-0.0981952	0.228835	-0.42911	0.667843	0.92444
4921524L21Rik	0	NA	NA	NA	NA	NA
4921528I01Rik	0	NA	NA	NA	NA	NA
4921528I07Rik	0	NA	NA	NA	NA	NA
4921528O07Rik	0	NA	NA	NA	NA	NA
4921530D09Rik	0.242349	0	4.40746	0	1	NA
4921530L21Rik	0	NA	NA	NA	NA	NA
4921536K21Rik	4.27313	0.0161578	0.904784	0.0178582	0.985752	NA
4921539E11Rik	0.161265	-0.948917	4.40746	-0.215298	0.829535	NA
4922501C03Rik	140.025	-0.0459509	0.237005	-0.193881	0.846269	0.970317
4922501L14Rik	0.0803886	0	4.40746	0	1	NA
4922502B01Rik	0	NA	NA	NA	NA	NA
4922502D21Rik	0	NA	NA	NA	NA	NA
4922505E12Rik	0	NA	NA	NA	NA	NA
4922505G16Rik	1.71879	-2.85089	1.61592	-1.76426	0.0776885	NA
4930402F06Rik	0	NA	NA	NA	NA	NA
4930402H24Rik	633.929	-0.681187	0.413839	-1.64602	0.09976	0.521473
4930402K13Rik	0	NA	NA	NA	NA	NA
4930403N07Rik	0.0778115	0.973678	4.40746	0.220916	0.825158	NA
4930404A10Rik	1.63295	1.34125	1.4255	0.940899	0.346757	NA
4930404H21Rik	0.228439	-0.951501	4.40746	-0.215884	0.829078	NA
4930404H24Rik	0	NA	NA	NA	NA	NA
4930404N11Rik	6.48275	-1.1323	0.845666	-1.33894	0.180589	NA
4930407I10Rik	0	NA	NA	NA	NA	NA
4930408F14Rik	0	NA	NA	NA	NA	NA
4930408O17Rik	0.235128	0.972197	4.40746	0.22058	0.82542	NA
4930412D23Rik	0	NA	NA	NA	NA	NA
4930412F15Rik	0	NA	NA	NA	NA	NA
4930412O13Rik	0	NA	NA	NA	NA	NA
4930415F15Rik	0	NA	NA	NA	NA	NA
4930415L06Rik	0	NA	NA	NA	NA	NA
4930415O20Rik	24.6418	-0.152151	0.492234	-0.309103	0.757243	0.946824
4930417G10Rik	0.174168	1.88661	4.3669	0.432026	0.665723	NA
4930420K17Rik	1411.02	0.189239	0.213084	0.888094	0.37449	0.793791
4930422G04Rik	35.6464	-0.271662	0.413958	-0.656256	0.511659	0.861269
4930423O20Rik	8.02886	0.705015	0.635545	1.10931	0.267297	NA
4930425F17Rik	2.46929	-0.840871	1.17811	-0.713748	0.475383	NA
4930426L09Rik	0.421701	0.920242	2.96312	0.310565	0.756131	NA
4930427A07Rik	134.416	-0.434	0.18721	-2.31825	0.0204357	0.28046
4930428D18Rik	0	NA	NA	NA	NA	NA
4930428E23Rik	4.82324	0.886801	0.907074	0.97765	0.328247	NA
4930429B21Rik	2.784	-0.994772	1.15262	-0.863051	0.388109	NA
4930430A15Rik	4.9027	-0.195014	0.872508	-0.22351	0.823139	NA
4930430D24Rik	0	NA	NA	NA	NA	NA
4930430F08Rik	38.7263	0.504784	0.31215	1.61712	0.105852	0.530847
4930430O22Rik	0	NA	NA	NA	NA	NA
4930431F12Rik	130.214	0.744202	0.393766	1.88996	0.0587634	0.434273
4930432E11Rik	0	NA	NA	NA	NA	NA
4930432K09Rik	0	NA	NA	NA	NA	NA
4930432K21Rik	1.49042	1.47268	2.09305	0.703603	0.48168	NA
4930432M17Rik	0	NA	NA	NA	NA	NA
4930433I11Rik	0	NA	NA	NA	NA	NA
4930433N12Rik	0.596451	-1.4671	2.21006	-0.663827	0.506801	NA
4930435E12Rik	0	NA	NA	NA	NA	NA
4930435H24Rik	0	NA	NA	NA	NA	NA
4930438A08Rik	0.581588	1.88229	2.82526	0.666237	0.50526	NA
4930441O14Rik	6.15576	0.304974	0.882478	0.345589	0.729652	NA
4930442H23Rik	0.851716	0.0564197	2.27729	0.024775	0.980234	NA
4930443G12Rik	0	NA	NA	NA	NA	NA
4930444A02Rik	120.581	0.160074	0.216876	0.738089	0.46046	0.837394
4930444G20Rik	0.631694	-2.35521	2.77507	-0.848705	0.396046	NA
4930444P10Rik	2.00522	0.999551	1.24315	0.804046	0.42137	NA
4930447A16Rik	0.15824	0.968227	4.40746	0.219679	0.826121	NA
4930447C04Rik	2.59746	-0.190809	1.15521	-0.165173	0.868808	NA
4930447F04Rik	0	NA	NA	NA	NA	NA
4930449A18Rik	0	NA	NA	NA	NA	NA
4930449E01Rik	0	NA	NA	NA	NA	NA
4930449I24Rik	0	NA	NA	NA	NA	NA
4930451C15Rik	31.1759	0.082533	0.389683	0.211795	0.832267	0.966929
4930451G09Rik	4.9376	0.557998	0.823895	0.677268	0.498236	NA
4930451I11Rik	0	NA	NA	NA	NA	NA
4930452B06Rik	0.818947	0.0212178	2.02781	0.0104634	0.991652	NA
4930453N24Rik	290.684	-0.128135	0.206173	-0.621492	0.534276	0.871876
4930455C21Rik	295.944	-0.011273	0.170848	-0.0659824	0.947392	0.990078
4930455F23Rik	90.9782	0.0172124	0.243001	0.0708326	0.943531	0.989848
4930455H04Rik	0	NA	NA	NA	NA	NA
4930458L03Rik	0	NA	NA	NA	NA	NA
4930467E23Rik	0.084427	0.973678	4.40746	0.220916	0.825158	NA
4930468A15Rik	0	NA	NA	NA	NA	NA
4930470P17Rik	0	NA	NA	NA	NA	NA
4930471M23Rik	639.199	0.0325356	0.185812	0.175099	0.861001	0.97429
4930473A06Rik	18.5559	-0.409552	0.622625	-0.657782	0.510678	0.860367
4930474N05Rik	88.1797	-0.198938	0.385908	-0.515508	0.606198	0.899368
4930479M11Rik	0	NA	NA	NA	NA	NA
4930480E11Rik	0	NA	NA	NA	NA	NA
4930481A15Rik	32.1825	-0.0320158	0.3858	-0.0829853	0.933863	0.989788
4930485B16Rik	0.758734	-0.115743	2.82055	-0.0410355	0.967268	NA
4930486L24Rik	0	NA	NA	NA	NA	NA
4930500M09Rik	0.484855	-0.580889	3.28425	-0.176871	0.859609	NA
4930502E18Rik	0.571351	0.0103746	2.54591	0.00407499	0.996749	NA
4930503B20Rik	0	NA	NA	NA	NA	NA
4930503E14Rik	0	NA	NA	NA	NA	NA
4930503L19Rik	20.8375	-0.442222	0.615111	-0.718931	0.472183	0.841233
4930504O13Rik	0	NA	NA	NA	NA	NA
4930505A04Rik	0	NA	NA	NA	NA	NA
4930506M07Rik	582.862	-0.0107206	0.248	-0.0432283	0.96552	0.99295
4930510E17Rik	0	NA	NA	NA	NA	NA
4930511I11Rik	0.0778115	0.973678	4.40746	0.220916	0.825158	NA
4930511M11Rik	4.1656	-0.20513	0.856428	-0.239519	0.810704	NA
4930512B01Rik	0	NA	NA	NA	NA	NA
4930512M02Rik	16.8999	-0.0733886	0.4484	-0.163668	0.869993	0.975885
4930513O06Rik	0	NA	NA	NA	NA	NA
4930518I15Rik	13.4551	0.365326	0.598904	0.609991	0.541868	NA
4930519F16Rik	0	NA	NA	NA	NA	NA
4930519G04Rik	7.07968	0.453352	0.697357	0.6501	0.515627	NA
4930521A18Rik	0	NA	NA	NA	NA	NA
4930522H14Rik	0	NA	NA	NA	NA	NA
4930522L14Rik	45.4927	-0.0314616	0.340914	-0.092286	0.926471	0.989137
4930523C07Rik	48.0975	-0.187808	0.460201	-0.408099	0.683201	0.929519
4930524B15Rik	0	NA	NA	NA	NA	NA
4930524E20Rik	0	NA	NA	NA	NA	NA
4930524J08Rik	5.87056	0.167109	0.84715	0.19726	0.843624	NA
4930524N10Rik	0	NA	NA	NA	NA	NA
4930525F21Rik	0	NA	NA	NA	NA	NA
4930525M21Rik	0.0963519	0.973678	4.40746	0.220916	0.825158	NA
4930526D03Rik	0.0871396	0	4.40746	0	1	NA
4930528F23Rik	2.97877	0.992405	1.19008	0.833895	0.40434	NA
4930529F22Rik	0	NA	NA	NA	NA	NA
4930529M08Rik	45.4097	-0.11985	0.320954	-0.373419	0.708836	0.93637
4930533K18Rik	0	NA	NA	NA	NA	NA
4930533L02Rik	0	NA	NA	NA	NA	NA
4930534B04Rik	117.429	0.089221	0.256617	0.347682	0.728079	0.939959
4930538K18Rik	0.328868	0	4.40746	0	1	NA
4930539E08Rik	2294.73	0.383007	0.282798	1.35435	0.175626	0.636978
4930542C12Rik	0	NA	NA	NA	NA	NA
4930542N07Rik	0	NA	NA	NA	NA	NA
4930544G11Rik	0	NA	NA	NA	NA	NA
4930544L04Rik	2.37029	1.09253	1.34487	0.812364	0.416583	NA
4930544M13Rik	0.155922	-0.95002	4.40746	-0.215548	0.82934	NA
4930544O15Rik	4.54556	0.764079	0.838223	0.911546	0.362008	NA
4930546C10Rik	0	NA	NA	NA	NA	NA
4930547C10Rik	0	NA	NA	NA	NA	NA
4930547N16Rik	63.5528	-0.406365	0.293128	-1.38631	0.165653	0.624991
4930548G14Rik	0	NA	NA	NA	NA	NA
4930548H24Rik	0.0803886	0	4.40746	0	1	NA
4930549C01Rik	0	NA	NA	NA	NA	NA
4930550C14Rik	0.80736	0.549462	1.95967	0.280384	0.779183	NA
4930550L24Rik	0	NA	NA	NA	NA	NA
4930553M12Rik	0	NA	NA	NA	NA	NA
4930555F03Rik	0	NA	NA	NA	NA	NA
4930555G01Rik	0	NA	NA	NA	NA	NA
4930555I21Rik	3.11114	0.745182	1.03703	0.718575	0.472403	NA
4930556J24Rik	2.65777	1.27156	1.38066	0.920981	0.357061	NA
4930557A04Rik	0	NA	NA	NA	NA	NA
4930558K02Rik	0.9237	0.643981	2.07246	0.310732	0.756004	NA
4930562C15Rik	105.392	0.110826	0.412045	0.268965	0.787957	0.952124
4930562F07Rik	0	NA	NA	NA	NA	NA
4930563D23Rik	0	NA	NA	NA	NA	NA
4930563I02Rik	1.01514	-1.46619	1.92089	-0.763288	0.445292	NA
4930564B18Rik	0	NA	NA	NA	NA	NA
4930564D02Rik	0	NA	NA	NA	NA	NA
4930566N20Rik	0	NA	NA	NA	NA	NA
4930567H17Rik	0	NA	NA	NA	NA	NA
4930568D16Rik	0	NA	NA	NA	NA	NA
4930569F06Rik	0	NA	NA	NA	NA	NA
4930570N19Rik	2.03449	0.326346	1.36435	0.239194	0.810955	NA
4930571K23Rik	0	NA	NA	NA	NA	NA
4930572J05Rik	28.1612	-0.491103	0.455771	-1.07752	0.281247	0.738427
4930572O03Rik	0	NA	NA	NA	NA	NA
4930578C19Rik	0	NA	NA	NA	NA	NA
4930578G10Rik	0.177099	0.976043	4.40746	0.221452	0.82474	NA
4930578I06Rik	0	NA	NA	NA	NA	NA
4930578I07Rik	0	NA	NA	NA	NA	NA
4930578N16Rik	2.29814	-0.445133	1.16634	-0.381648	0.702723	NA
4930579C12Rik	0	NA	NA	NA	NA	NA
4930579C15Rik	1.36399	-1.02908	1.88329	-0.546426	0.584773	NA
4930579F01Rik	0.167832	0	4.40746	0	1	NA
4930579G22Rik	1.56901	0.0141034	1.36716	0.0103159	0.991769	NA
4930579G24Rik	29.0338	-0.380172	0.418593	-0.908214	0.363765	0.788256
4930579J09Rik	20.5707	-0.759995	0.53459	-1.42164	0.155131	0.609989
4930579K19Rik	3.0561	-0.731135	0.938637	-0.778932	0.43602	NA
4930583H14Rik	0.148977	0	4.40746	0	1	NA
4930583I09Rik	0	NA	NA	NA	NA	NA
4930584F24Rik	0	NA	NA	NA	NA	NA
4930588N13Rik	0.316704	0	4.40746	0	1	NA
4930589L23Rik	0.176674	-1.89235	4.36447	-0.433581	0.664593	NA
4930590J08Rik	0.0808772	-0.949896	4.40746	-0.21552	0.829362	NA
4930591A17Rik	0	NA	NA	NA	NA	NA
4930595D18Rik	0.241236	-1.77333	4.37455	-0.405374	0.685203	NA
4930595M18Rik	0	NA	NA	NA	NA	NA
4930596D02Rik	0	NA	NA	NA	NA	NA
4930597O21Rik	2.48642	-0.314099	1.2484	-0.251601	0.80135	NA
4931400O07Rik	0	NA	NA	NA	NA	NA
4931406B18Rik	5.61366	-0.256969	0.811209	-0.316772	0.751416	NA
4931406C07Rik	4212.29	0.335529	0.231789	1.44756	0.147739	0.601036
4931406P16Rik	233.199	0.120503	0.253467	0.475418	0.634489	0.910758
4931407G18Rik	0	NA	NA	NA	NA	NA
4931408A02Rik	3.86594	-1.39313	1.14965	-1.21179	0.225593	NA
4931408C20Rik	0	NA	NA	NA	NA	NA
4931409K22Rik	0	NA	NA	NA	NA	NA
4931414P19Rik	71.0947	-0.187866	0.34679	-0.541729	0.588005	0.892716
4931417E11Rik	0	NA	NA	NA	NA	NA
4931417G12Rik	0.237968	-1.78007	4.37382	-0.406983	0.684021	NA
4931422A03Rik	1.32138	0.0694809	1.72412	0.0402993	0.967854	NA
4931423N10Rik	0.918094	0.53705	1.61574	0.332386	0.739598	NA
4931428F04Rik	29.3266	-1.02702	0.429299	-2.39232	0.0167422	0.249611
4931428L18Rik	19.0913	0.849698	0.443526	1.91578	0.0553934	0.42328
4931429I11Rik	0.0871396	0	4.40746	0	1	NA
4931429L15Rik	7.49446	0.224239	0.732541	0.306111	0.75952	NA
4931429P17Rik	0	NA	NA	NA	NA	NA
4931431F19Rik	0	NA	NA	NA	NA	NA
4931440F15Rik	0.391766	0.973027	3.53109	0.27556	0.782886	NA
4931440L10Rik	0.0871396	0	4.40746	0	1	NA
4931440P22Rik	5.38741	-1.36861	0.979324	-1.39751	0.16226	NA
4932411E22Rik	0	NA	NA	NA	NA	NA
4932411G14Rik	0	NA	NA	NA	NA	NA
4932411N23Rik	0.239307	0.973093	4.40746	0.220783	0.825261	NA
4932412H11Rik	8.90993	0.0066902	0.694927	0.0096272	0.992319	NA
4932414N04Rik	18.968	-0.0433039	0.458519	-0.0944429	0.924757	0.988871
4932415D10Rik	0	NA	NA	NA	NA	NA
4932418E24Rik	0	NA	NA	NA	NA	NA
4932425I24Rik	37.1816	-0.0840085	0.347357	-0.24185	0.808896	0.959335
4932429P05Rik	0	NA	NA	NA	NA	NA
4932431P20Rik	0.171568	0.973374	4.40746	0.220847	0.825212	NA
4932438A13Rik	1534.85	0.343328	0.237719	1.44426	0.148666	0.601195
4932438H23Rik	20.3946	0.525032	0.554924	0.946133	0.344081	0.778431
4932441B19Rik	0	NA	NA	NA	NA	NA
4932442E05Rik	19.2366	-0.121821	0.723738	-0.168321	0.86633	0.975022
4932442L08Rik	1.21569	0.623291	2.08539	0.298885	0.765028	NA
4932443I19Rik	0	NA	NA	NA	NA	NA
4932443L11Rik	0.0803886	0	4.40746	0	1	NA
4933400A11Rik	0.255235	0	4.40746	0	1	NA
4933400C05Rik	0.249999	-1.88519	4.36514	-0.431873	0.665834	NA
4933402D24Rik	0.499242	-2.43833	3.92973	-0.620482	0.534941	NA
4933402E13Rik	0.172586	0.973804	4.40746	0.220944	0.825136	NA
4933402J07Rik	0	NA	NA	NA	NA	NA
4933402N03Rik	0.241436	0	4.40746	0	1	NA
4933402N22Rik	0.0958091	-0.949896	4.40746	-0.21552	0.829362	NA
4933402P03Rik	0	NA	NA	NA	NA	NA
4933403F05Rik	778.929	-0.448289	0.288721	-1.55267	0.120501	0.552917
4933403G14Rik	27.3329	0.257238	0.455405	0.564856	0.572172	0.887766
4933403O03Rik	0	NA	NA	NA	NA	NA
4933403O08Rik	0	NA	NA	NA	NA	NA
4933404M02Rik	11.5207	-1.09285	0.848648	-1.28776	0.197831	NA
4933405L10Rik	0.493189	1.49333	2.48975	0.599794	0.548644	NA
4933406J08Rik	0.0806682	0	4.40746	0	1	NA
4933406M09Rik	0.160083	-0.948675	4.40746	-0.215243	0.829578	NA
4933406P04Rik	4.98461	-0.0816147	0.829112	-0.0984362	0.921586	NA
4933407C03Rik	4354.45	0.143126	0.134533	1.06387	0.287388	0.741736
4933407H18Rik	223.656	0.385574	0.246167	1.56631	0.117276	0.547791
4933407L21Rik	1.92396	2.00012	1.24843	1.60211	0.109132	NA
4933407P14Rik	0	NA	NA	NA	NA	NA
4933408B17Rik	3.86667	0.0548079	0.976251	0.0561412	0.955229	NA
4933409G03Rik	0	NA	NA	NA	NA	NA
4933409K07Rik	0	NA	NA	NA	NA	NA
4933411G06Rik	0	NA	NA	NA	NA	NA
4933411G11Rik	0	NA	NA	NA	NA	NA
4933411K16Rik	0.735197	2.14916	2.54526	0.84438	0.398457	NA
4933411K20Rik	346.039	0.267291	0.130495	2.04828	0.0405324	0.37558
4933412E24Rik	0	NA	NA	NA	NA	NA
4933413G19Rik	0.31339	0.973412	3.72607	0.261243	0.793905	NA
4933414I15Rik	0	NA	NA	NA	NA	NA
4933415A04Rik	42.567	0.0900271	0.446248	0.201742	0.840118	0.968891
4933415F23Rik	0	NA	NA	NA	NA	NA
4933416C03Rik	0	NA	NA	NA	NA	NA
4933417A18Rik	13.2713	-0.392747	0.58257	-0.674162	0.500208	NA
4933421E11Rik	287.027	0.290262	0.181029	1.6034	0.108846	0.535387
4933421I07Rik	0	NA	NA	NA	NA	NA
4933422H20Rik	65.3187	-0.174586	0.340496	-0.512739	0.608134	0.899617
4933424B01Rik	331.318	-0.138888	0.175782	-0.790114	0.429461	0.821783
4933425L06Rik	0	NA	NA	NA	NA	NA
4933425O20Rik	0.231655	-0.955355	4.40746	-0.216758	0.828397	NA
4933426M11Rik	2218.9	0.226292	0.17126	1.32134	0.186389	0.649288
4933427D06Rik	8.3023	0.347951	0.595523	0.584278	0.559033	NA
4933427D14Rik	98.8215	0.321609	0.208062	1.54573	0.122169	0.556092
4933427E11Rik	1.0256	-1.29554	1.70307	-0.760706	0.446833	NA
4933427G17Rik	17.2713	0.31971	0.555702	0.575327	0.56507	0.88449
4933427I04Rik	68.8012	-0.00491144	0.245971	-0.0199675	0.984069	0.995295
4933428G20Rik	0	NA	NA	NA	NA	NA
4933428M09Rik	0	NA	NA	NA	NA	NA
4933430H15Rik	5.7878	-0.374796	1.24896	-0.300088	0.76411	NA
4933430I17Rik	4.16883	0.868522	0.92204	0.941956	0.346215	NA
4933432B09Rik	26.7604	-0.740782	0.415268	-1.78386	0.074446	0.472669
4933433C11Rik	0.258487	-0.892881	4.40746	-0.202584	0.83946	NA
4933433P14Rik	778.301	0.304569	0.306943	0.992266	0.321068	0.764065
4933434E20Rik	620.471	0.0283536	0.130621	0.217068	0.828155	0.965198
4933434I20Rik	0	NA	NA	NA	NA	NA
4933436C20Rik	0.154916	0	4.40746	0	1	NA
4933436I01Rik	0	NA	NA	NA	NA	NA
4933437F05Rik	5.67183	-0.760598	1.015	-0.74936	0.45364	NA
4933439F18Rik	496.914	0.0571865	0.215582	0.265266	0.790805	0.953204
4933440M02Rik	0.41423	-0.91784	3.48054	-0.263706	0.792007	NA
4933440N22Rik	8.15511	0.208005	0.689617	0.301623	0.762939	NA
2021-03-05	1502.04	0.245707	0.191321	1.28427	0.199048	0.664558
2021-09-05	6172.53	0.168579	0.218328	0.772135	0.440034	0.829308
5031410I06Rik	0	NA	NA	NA	NA	NA
5031414D18Rik	0.719395	2.77776	2.60594	1.06594	0.286453	NA
5031425E22Rik	68.7466	-0.242463	0.29686	-0.816757	0.414067	0.814078
5031434C07Rik	0	NA	NA	NA	NA	NA
5031439G07Rik	554.661	-0.0446149	0.174225	-0.256077	0.797891	0.955888
5033411D12Rik	25.0256	0.126455	0.459696	0.275083	0.783252	0.951115
5033414D02Rik	690.346	-0.131804	0.220291	-0.598318	0.549628	0.878391
5033430I15Rik	20.0662	-0.691706	0.537052	-1.28797	0.197758	0.662824
5133401N09Rik	485.479	-0.0637791	0.133044	-0.479385	0.631665	0.909301
5330417C22Rik	708.117	-0.177133	0.234501	-0.755363	0.450031	0.832602
5330417H12Rik	0	NA	NA	NA	NA	NA
5330426P16Rik	6.52245	-0.191418	0.801861	-0.238717	0.811325	NA
5330437I02Rik	10.8622	-0.141366	0.669161	-0.211259	0.832685	NA
5330438I03Rik	0	NA	NA	NA	NA	NA
5330439B14Rik	0	NA	NA	NA	NA	NA
5430401F13Rik	0	NA	NA	NA	NA	NA
5430402E10Rik	0	NA	NA	NA	NA	NA
5430403G16Rik	87.9692	0.100139	0.196842	0.508728	0.610943	0.90153
5430405G05Rik	0.924333	-1.86308	2.20618	-0.844483	0.3984	NA
5430407P10Rik	61.0509	-0.334671	0.251245	-1.33205	0.182843	0.647
5430411K18Rik	596.659	0.296858	0.241361	1.22993	0.218722	0.689581
5430419D17Rik	0	NA	NA	NA	NA	NA
5430421N21Rik	0.0808772	-0.949896	4.40746	-0.21552	0.829362	NA
5430427O19Rik	3.84081	0.733143	1.01008	0.72583	0.467943	NA
5430435G22Rik	2.46051	3.19823	1.5221	2.10119	0.0356241	NA
5430437P03Rik	1030.84	0.0056732	0.172744	0.0328417	0.973801	0.993513
5530400C23Rik	0	NA	NA	NA	NA	NA
5530401A14Rik	0.257603	-2.44152	4.32769	-0.564162	0.572644	NA
5730403B10Rik	1828.47	0.0638736	0.232696	0.274493	0.783706	0.951377
5730409E04Rik	9.39847	0.474794	0.620613	0.765039	0.444248	NA
5730419I09Rik	718.075	0.179269	0.206601	0.867705	0.385556	0.798269
5730437N04Rik	352.326	-0.276749	0.215654	-1.2833	0.199386	0.664696
5730455O13Rik	109.942	-0.198437	0.264512	-0.750201	0.453134	0.834936
5730455P16Rik	273.543	0.116419	0.208136	0.559343	0.575928	0.8891
5730460C07Rik	1.23352	-0.0471618	1.53635	-0.0306974	0.975511	NA
5730469M10Rik	4397.72	-0.588897	0.346037	-1.70183	0.0887865	0.50398
5730494M16Rik	75.9802	-0.283632	0.251738	-1.1267	0.259871	0.7203
5730494N06Rik	490.751	0.12072	0.175868	0.686426	0.492445	0.85147
5730507C01Rik	22.3391	-0.943207	0.623889	-1.51182	0.13058	0.572917
5730508B09Rik	158.071	-0.436908	0.181366	-2.40898	0.0159973	0.245169
5730522E02Rik	0	NA	NA	NA	NA	NA
5730528L13Rik	8.39423	-0.241577	0.753757	-0.320498	0.748591	NA
5730559C18Rik	641.724	-0.085719	0.186224	-0.4603	0.645301	0.916122
5730590G19Rik	117.521	-0.408853	0.364514	-1.12164	0.262016	0.720934
5730596B20Rik	0.24644	-1.75994	4.37553	-0.402224	0.68752	NA
5830403L16Rik	1.45201	-0.898392	1.88977	-0.475399	0.634503	NA
5830405N20Rik	5.83508	-0.370511	0.852312	-0.434713	0.663771	NA
5830411N06Rik	0	NA	NA	NA	NA	NA
5830415F09Rik	38.5158	-0.340792	0.291039	-1.17095	0.241619	0.705185
5830418K08Rik	192.94	-0.288606	0.29532	-0.977267	0.328437	0.767628
5830433M19Rik	108.7	-0.0317429	0.192529	-0.164873	0.869044	0.975885
5830454E08Rik	5.47741	-0.212774	0.75582	-0.281515	0.778316	NA
5830462I19Rik	8.29875	1.11653	0.671084	1.66378	0.096157	NA
5830472F04Rik	0.0806682	0	4.40746	0	1	NA
5830473C10Rik	0.0871396	0	4.40746	0	1	NA
5930403N24Rik	2.63758	0.581535	1.07162	0.542667	0.587359	NA
5930416I19Rik	280.496	-0.204877	0.165984	-1.23432	0.217085	0.688521
5930422O12Rik	0.0808772	-0.949896	4.40746	-0.21552	0.829362	NA
5930434B04Rik	708.073	0.283213	0.192431	1.47177	0.141084	0.589814
2021-03-06	3407.88	0.0895169	0.180746	0.495262	0.620415	0.903472
2021-09-06	174.231	0.319815	0.299246	1.06874	0.285189	0.741255
6030405A18Rik	0.342133	-0.949681	3.65673	-0.259707	0.795089	NA
6030408B16Rik	0.430281	-1.54622	3.36219	-0.459884	0.6456	NA
6030419C18Rik	0.0796919	-0.949896	4.40746	-0.21552	0.829362	NA
6030422M02Rik	17.119	-0.654464	0.542892	-1.20551	0.228005	0.696296
6030429G01Rik	2.96264	-0.770911	0.966109	-0.797954	0.424897	NA
6030445D17Rik	21.1585	0.572779	0.410894	1.39398	0.163323	0.622163
6030446N20Rik	74.2393	-0.127685	0.287371	-0.44432	0.656811	0.921708
6030452D12Rik	0	NA	NA	NA	NA	NA
6030458C11Rik	228.896	-0.0666305	0.200406	-0.332477	0.739529	0.942539
6030468B19Rik	2.21962	-0.373143	1.23475	-0.302201	0.762499	NA
6030469F06Rik	0.0744885	0	4.40746	0	1	NA
6030498E09Rik	0	NA	NA	NA	NA	NA
6230409E13Rik	0.825591	-0.616901	2.09789	-0.294058	0.768713	NA
6230427J02Rik	1.20356	-0.0677505	1.85769	-0.0364703	0.970907	NA
6330403A02Rik	3.9011	-0.637685	0.914743	-0.697119	0.485728	NA
6330403L08Rik	68.5126	0.0887937	0.272316	0.326069	0.744372	0.943386
6330406I15Rik	3.59396	-1.04758	1.12251	-0.933252	0.35069	NA
6330407J23Rik	1.81995	-1.18729	1.823	-0.651285	0.514863	NA
6330408A02Rik	24.9029	1.13753	0.608941	1.86805	0.0617547	0.443685
6330409D20Rik	0.50131	0.00987225	3.32149	0.00297224	0.997629	NA
6330409N04Rik	510.85	-0.0351277	0.19731	-0.178033	0.858697	0.97429
6330416G13Rik	289.733	-0.121658	0.194709	-0.62482	0.532089	0.870644
6330439K17Rik	3.80961	0.540849	1.25028	0.432583	0.665318	NA
6330444E15Rik	0	NA	NA	NA	NA	NA
6330503K22Rik	51.2783	-0.0226951	0.344913	-0.0657995	0.947537	0.990078
6330512M04Rik	5.33061	1.79702	0.925075	1.94256	0.0520691	NA
6330527O06Rik	1.40108	-0.500325	1.63247	-0.306483	0.759237	NA
6330545A04Rik	1.8818	-2.42102	1.73535	-1.39511	0.162981	NA
6330578E17Rik	1992.32	-0.322765	0.116298	-2.77532	0.00551474	0.140743
6430527G18Rik	268.035	0.219251	0.255043	0.859661	0.389976	0.799477
6430531B16Rik	2.13555	1.17123	1.29226	0.906343	0.364755	NA
6430548M08Rik	239.108	0.443358	0.302386	1.4662	0.142594	0.593825
6430550D23Rik	21.8364	0.377747	0.404743	0.933303	0.350664	0.781572
6430571L13Rik	12.6084	-0.209233	0.546167	-0.383093	0.701651	NA
6430573F11Rik	11.7718	-0.740855	0.764346	-0.969267	0.332412	NA
6430598A04Rik	234.63	0.271004	0.254086	1.06658	0.28616	0.741334
6430704M03Rik	9.55424	-0.334992	0.631742	-0.530267	0.595927	NA
6530401N04Rik	238.908	-0.0159356	0.189699	-0.0840049	0.933053	0.989788
6530403G13Rik	3.37214	-1.00695	0.974483	-1.03332	0.301454	NA
6530409C15Rik	5.22126	0.134948	0.766101	0.176149	0.860177	NA
6530418L21Rik	7.1687	-0.0322875	0.768546	-0.0420112	0.96649	NA
6720456B07Rik	1029.63	-0.0534889	0.167061	-0.320175	0.748836	0.943861
6720456H20Rik	236.158	-0.0690936	0.166934	-0.413898	0.678949	0.927868
6720463M24Rik	159.275	-0.347562	0.262735	-1.32286	0.185881	0.649022
6720489N17Rik	0.972158	0.629032	2.38938	0.263262	0.792349	NA
6820408C15Rik	0	NA	NA	NA	NA	NA
2021-03-07	1145.73	0.161631	0.154582	1.0456	0.295745	0.746187
2021-09-07	1285.4	-0.0504234	0.134351	-0.375312	0.707428	0.936094
7420426K07Rik	0	NA	NA	NA	NA	NA
7420461P10Rik	0	NA	NA	NA	NA	NA
2021-03-08	2025.46	0.243024	0.155028	1.56761	0.116971	0.547791
2021-09-08	237.259	0.201797	0.206333	0.978016	0.328067	0.767373
8030411F24Rik	0	NA	NA	NA	NA	NA
8030423F21Rik	7.30369	0.678126	0.658706	1.02948	0.303253	NA
8030423J24Rik	0	NA	NA	NA	NA	NA
8030462N17Rik	123.642	-0.0926755	0.286238	-0.32377	0.746112	0.943791
8030474K03Rik	0.261419	0	4.40746	0	1	NA
8430406I07Rik	100.548	-0.472707	0.239159	-1.97654	0.0480939	0.403721
8430408G22Rik	2.6267	-0.809501	1.25302	-0.646043	0.518252	NA
8430410A17Rik	89.1561	-0.312086	0.210509	-1.48253	0.138198	0.583504
8430410K20Rik	367.966	-0.119197	0.120729	-0.987312	0.32349	0.764666
8430419L09Rik	785.424	0.124062	0.277219	0.447522	0.654499	0.920286
8430423G03Rik	0	NA	NA	NA	NA	NA
8430427H17Rik	1376.78	0.404697	0.309637	1.307	0.191211	0.652888
8430432A02Rik	2.62139	0.0800944	1.16648	0.0686632	0.945258	NA
2021-03-09	49.8617	-0.228053	0.326404	-0.698683	0.48475	0.84775
2021-09-09	1776.42	0.292073	0.142854	2.04455	0.0408989	0.377216
9030025P20Rik	19.0369	0.236614	0.48352	0.489357	0.624589	0.906252
9030224M15Rik	0.768323	-0.437937	1.95173	-0.224384	0.822459	NA
9030418K01Rik	4.40683	-1.83079	0.926007	-1.97708	0.0480325	NA
9030425E11Rik	14.6199	0.384266	0.53684	0.715793	0.474119	0.842242
9030612E09Rik	1.42582	-0.416961	1.80732	-0.230707	0.817542	NA
9030617O03Rik	2622.33	0.169829	0.17469	0.972173	0.330964	0.769503
9030619P08Rik	0.897299	-1.80726	1.89223	-0.955093	0.339531	NA
9030624G23Rik	1.7045	0.736701	1.48703	0.495417	0.620306	NA
9030624J02Rik	840.942	0.111233	0.209437	0.531107	0.595345	0.896216
9030625A04Rik	36.3336	-0.707839	0.422681	-1.67464	0.0940048	0.512919
9130008F23Rik	161.566	-0.266977	0.236985	-1.12656	0.259929	0.7203
9130011E15Rik	400.215	0.301548	0.149172	2.02148	0.0432303	0.38752
9130011J15Rik	955.682	-0.0456434	0.126707	-0.360227	0.718677	0.937499
9130014G24Rik	1.36997	-0.474861	2.04062	-0.232704	0.815991	NA
9130017N09Rik	8766.91	0.306359	0.197309	1.55268	0.120499	0.552917
9130019O22Rik	235.728	0.245129	0.211298	1.16011	0.246003	0.708088
9130023H24Rik	86.649	0.56578	0.280515	2.01693	0.0437025	0.388053
9130204L05Rik	0	NA	NA	NA	NA	NA
9130219A07Rik	1808.16	0.502036	0.214668	2.33866	0.0193528	0.273496
9130221H12Rik	74.8131	-0.0170085	0.234227	-0.0726155	0.942112	0.989848
9130230L23Rik	246.658	0.315922	0.265742	1.18883	0.234507	0.69971
9130401M01Rik	76.6579	-0.587998	0.278259	-2.11314	0.034589	0.350358
9130404H23Rik	936.819	0.277955	0.278084	0.999537	0.317534	0.761299
9130409I23Rik	2.82996	1.23808	1.00675	1.22979	0.218777	NA
9230009I02Rik	0	NA	NA	NA	NA	NA
9230019H11Rik	6.46762	-0.994762	0.736593	-1.35049	0.176858	NA
9230102O04Rik	0	NA	NA	NA	NA	NA
9230104L09Rik	0	NA	NA	NA	NA	NA
9230106D20Rik	2.46351	-0.205509	1.18097	-0.174016	0.861853	NA
9230107M04Rik	0	NA	NA	NA	NA	NA
9230109A22Rik	0	NA	NA	NA	NA	NA
9230110C19Rik	14.6795	0.0676635	0.617568	0.109564	0.912755	0.985813
9230110F15Rik	0	NA	NA	NA	NA	NA
9230112D13Rik	0.740417	-2.21773	2.06227	-1.07538	0.282204	NA
9230112E08Rik	24.0085	-0.321706	0.390258	-0.824342	0.409745	0.811067
9230113P08Rik	1.53851	-1.28813	1.54446	-0.834033	0.404262	NA
9330101J02Rik	0.55571	0	2.77336	0	1	NA
9330154J02Rik	3.02069	1.38334	1.0671	1.29636	0.194852	NA
9330159F19Rik	9.8115	-0.571448	0.726039	-0.787077	0.431237	NA
9330160F10Rik	22.0586	0.374162	0.39174	0.955128	0.339513	0.775527
9330161L09Rik	0.737939	1.82007	2.22209	0.819082	0.41274	NA
9330171B17Rik	0	NA	NA	NA	NA	NA
9330182L06Rik	5.39312	0.860297	0.778715	1.10476	0.269261	NA
9330188P03Rik	0.0958091	-0.949896	4.40746	-0.21552	0.829362	NA
9430002A10Rik	0.661601	-1.7781	2.48464	-0.715638	0.474215	NA
9430007A20Rik	0	NA	NA	NA	NA	NA
9430015G10Rik	107.17	-0.00806794	0.238798	-0.0337856	0.973048	0.993418
9430016H08Rik	226.555	0.0491629	0.171569	0.286549	0.774458	0.949794
9430020K01Rik	1.19993	0.0632373	2.10095	0.0300993	0.975988	NA
9430023L20Rik	179.539	-0.0725129	0.200359	-0.361915	0.717416	0.937193
9430031J16Rik	1.07093	1.49706	2.22198	0.673751	0.50047	NA
9430038I01Rik	312.369	-0.159033	0.165495	-0.960953	0.336576	0.774819
9430070O13Rik	1.57893	-0.214264	1.45555	-0.147205	0.882971	NA
9430076C15Rik	0	NA	NA	NA	NA	NA
9430097D07Rik	0.416097	0.88417	3.4653	0.255149	0.798608	NA
9530002B09Rik	0	NA	NA	NA	NA	NA
9530003J23Rik	0.183462	0.972103	4.40746	0.220558	0.825436	NA
9530008L14Rik	2192.08	0.0389768	0.253314	0.153868	0.877714	0.977709
9530053A07Rik	2.16952	-0.960728	1.25128	-0.767795	0.442609	NA
9530068E07Rik	804.412	0.2002	0.109049	1.83587	0.0663776	0.457079
9530077C05Rik	2.26334	-0.00342964	1.38376	-0.00247849	0.998022	NA
9530085L02Rik	0.89612	0.941955	2.10325	0.447856	0.654257	NA
9630014M24Rik	6.23771	0.483693	0.8277	0.584382	0.558963	NA
9630033F20Rik	133.315	-0.0874027	0.194333	-0.449757	0.652886	0.919223
9630041A04Rik	0	NA	NA	NA	NA	NA
9830001H06Rik	19.7589	-0.241201	0.476804	-0.50587	0.612948	0.901755
9830107B12Rik	3.97257	1.02726	0.927259	1.10785	0.267928	NA
9830147E19Rik	41.3429	0.0495959	0.334541	0.148251	0.882145	0.979474
9930012K11Rik	23.4311	0.664457	0.466593	1.42406	0.154429	0.60972
9930013L23Rik	174.554	2.50263	0.880355	2.84275	0.00447266	0.126302
9930021D14Rik	3.53272	-0.44404	1.00063	-0.443762	0.657215	NA
9930021J03Rik	574.265	0.147138	0.137664	1.06882	0.285151	0.741255
9930022D16Rik	0	NA	NA	NA	NA	NA
9930023K05Rik	77.4681	1.08665	1.00183	1.08466	0.278072	0.736672
9930111J21Rik1	5.68482	0.562315	0.855733	0.657115	0.511107	NA
9930111J21Rik2	438.379	-0.187825	0.297828	-0.630649	0.52827	0.868816
a	0.0963519	0.973678	4.40746	0.220916	0.825158	NA
A130010J15Rik	96.1192	0.244503	0.196245	1.2459	0.2128	0.683023
A130022J15Rik	205.163	-0.502081	0.219221	-2.2903	0.0220041	0.292239
A130050O07Rik	0.0871396	0	4.40746	0	1	NA
A1bg	0	NA	NA	NA	NA	NA
A1cf	1910.64	0.46656	0.343172	1.35955	0.173973	0.635247
A230006K03Rik	1.17332	0.741292	1.95499	0.37918	0.704554	NA
A230046K03Rik	418.336	0.112503	0.209391	0.537287	0.591069	0.894523
A230050P20Rik	53.2485	0.141699	0.325671	0.435099	0.66349	0.924233
A230051G13Rik	237.242	-0.141528	0.240004	-0.58969	0.555398	0.880715
A230052G05Rik	0	NA	NA	NA	NA	NA
A230065H16Rik	0	NA	NA	NA	NA	NA
A230065N10Rik	0.563883	-1.87206	2.68098	-0.698275	0.485005	NA
A230072I06Rik	0	NA	NA	NA	NA	NA
A230083G16Rik	13.9863	-0.091866	0.514865	-0.178427	0.858387	NA
A2ld1	858.077	-0.00961042	0.190806	-0.0503676	0.959829	0.991306
A2m	0	NA	NA	NA	NA	NA
A330008L17Rik	0	NA	NA	NA	NA	NA
A330017A19Rik	0.562992	0.851118	2.48806	0.34208	0.73229	NA
A330021E22Rik	4.61362	1.16551	1.08234	1.07684	0.281551	NA
A330041J22Rik	0.397926	-0.845795	3.50582	-0.241255	0.809358	NA
A330049M08Rik	8.37445	0.754505	0.756978	0.996733	0.318894	NA
A330050F15Rik	0.569945	0.813927	2.57873	0.315631	0.752283	NA
A330070K13Rik	0	NA	NA	NA	NA	NA
A3galt2	1.7838	-0.624809	1.40077	-0.446046	0.655564	NA
A430005L14Rik	273.708	-0.0401237	0.215171	-0.186473	0.852074	0.972253
A430033K04Rik	71.3864	-0.0941669	0.25805	-0.364917	0.715173	0.936734
A430078G23Rik	33.8928	0.693561	0.339278	2.04423	0.0409311	0.377216
A430084P05Rik	1.7096	0.0718039	1.37961	0.0520464	0.958492	NA
A430093F15Rik	3.24535	1.64352	1.66222	0.988746	0.322787	NA
A430105I19Rik	15.2024	0.0487592	0.620477	0.0785834	0.937364	0.989788
A430107O13Rik	4.71826	0.430286	0.773697	0.556143	0.578113	NA
A430110L20Rik	64.6974	0.071125	0.315397	0.22551	0.821583	0.963359
A430110N23Rik	3.14142	0.680873	0.960987	0.708515	0.478626	NA
A4galt	12.5027	-0.0738854	0.572957	-0.128954	0.897394	NA
A4gnt	26.6775	-1.47342	0.536235	-2.74771	0.00600124	0.147533
A530016L24Rik	0	NA	NA	NA	NA	NA
A530021J07Rik	0	NA	NA	NA	NA	NA
A530032D15Rik	0.290672	0	4.40746	0	1	NA
A530053G22Rik	0	NA	NA	NA	NA	NA
A530054K11Rik	118.648	-0.138511	0.318067	-0.435477	0.663216	0.924187
A530064D06Rik	4.12828	1.11342	0.92674	1.20143	0.229583	NA
A530084C06Rik	9.84079	-0.239302	0.72141	-0.331714	0.740105	NA
A530088E08Rik	0.910332	0.860117	2.22929	0.385826	0.699626	NA
A530095I07Rik	0	NA	NA	NA	NA	NA
A530098C11Rik	0.0762288	0	4.40746	0	1	NA
A530099J19Rik	2.19711	1.35221	1.28201	1.05475	0.291539	NA
A630001G21Rik	10.401	-0.169469	0.562974	-0.301024	0.763396	NA
A630007B06Rik	1093.3	0.278411	0.221707	1.25576	0.209201	0.67743
A630010A05Rik	22.3703	0.308211	0.428073	0.719997	0.471527	0.841233
A630033H20Rik	2.78174	0.447201	1.26334	0.353984	0.723351	NA
A630055G03Rik	91.0967	-0.338934	0.200393	-1.69134	0.0907713	0.506741
A630073D07Rik	0	NA	NA	NA	NA	NA
A630091E08Rik	0	NA	NA	NA	NA	NA
A630095E13Rik	0	NA	NA	NA	NA	NA
A730011L01Rik	220.786	-0.119923	0.188241	-0.637074	0.524077	0.867651
A730013G03Rik	0	NA	NA	NA	NA	NA
A730015C16Rik	4.35367	0.121101	0.922326	0.131299	0.895538	NA
A730017C20Rik	0	NA	NA	NA	NA	NA
A730018C14Rik	0	NA	NA	NA	NA	NA
A730020M07Rik	0	NA	NA	NA	NA	NA
A730037C10Rik	5.66223	0.457901	0.795618	0.575528	0.564934	NA
A730045E13Rik	0	NA	NA	NA	NA	NA
A730049H05Rik	0	NA	NA	NA	NA	NA
A730061H03Rik	12.8664	0.350073	0.522985	0.669376	0.503256	NA
A730068I03Rik	2.19842	0.91632	1.18934	0.770447	0.441035	NA
A830005F24Rik	1.19787	1.22511	1.84907	0.662556	0.507615	NA
A830007P12Rik	408.151	0.2944	0.234071	1.25773	0.208488	0.676363
A830010M20Rik	99.9065	-0.185991	0.289423	-0.642627	0.520466	0.865627
A830018L16Rik	10.3953	-0.478242	0.615647	-0.776813	0.437269	NA
A830031A19Rik	0	NA	NA	NA	NA	NA
A830073O21Rik	0.968519	0.0158968	2.00329	0.00793531	0.993669	NA
A830080D01Rik	74.1879	-0.12152	0.277906	-0.437268	0.661917	0.923602
A830092H15Rik	0	NA	NA	NA	NA	NA
A830093I24Rik	0.409075	-0.515669	4.0543	-0.127191	0.898789	NA
A930001N09Rik	544.191	0.497987	0.278967	1.78511	0.0742438	0.472669
A930002H24Rik	0.636851	2.39199	2.42686	0.985633	0.324313	NA
A930002I21Rik	0.156891	0	4.40746	0	1	NA
A930003A15Rik	0.165092	0.97325	4.40746	0.220819	0.825234	NA
A930004D18Rik	0.719168	0.57747	2.00257	0.288364	0.773068	NA
A930005H10Rik	24.2505	-0.3681	0.370535	-0.993427	0.320502	0.763921
A930005I04Rik	6.2768	1.64176	0.979875	1.67548	0.0938401	NA
A930011G23Rik	0.849096	2.51623	2.3202	1.08449	0.278148	NA
A930016O22Rik	1.15819	-0.106974	1.96793	-0.0543587	0.956649	NA
A930017K11Rik	0.401991	1.8478	4.18925	0.441082	0.659153	NA
A930017M01Rik	0.0958091	-0.949896	4.40746	-0.21552	0.829362	NA
A930018M24Rik	7.52622	-0.0029855	1.06465	-0.0028042	0.997763	NA
A930018P22Rik	0	NA	NA	NA	NA	NA
A930033H14Rik	5.43976	-1.63939	1.12207	-1.46104	0.144003	NA
A930038C07Rik	0.562404	0.0127417	2.47653	0.00514497	0.995895	NA
A930039A15Rik	1.36973	0.184836	1.83835	0.100544	0.919912	NA
AA386476	6.15302	-0.200314	0.738738	-0.271157	0.78627	NA
AA415398	29.7458	0.045478	0.432036	0.105264	0.916166	0.986853
AA467197	264.057	0.225395	0.812523	0.277401	0.781472	0.950738
AA474408	5814.4	-0.482379	0.404236	-1.19331	0.232747	0.698114
AA792892	1.93001	-5.2835	2.25737	-2.34056	0.019255	NA
AA960436	260.176	0.0641608	0.185361	0.346139	0.729238	0.939959
AA986860	2004.49	0.613087	0.346866	1.7675	0.0771442	0.478482
AA987161	147.122	-0.0659838	0.235097	-0.280666	0.778967	0.949794
Aaas	235.154	-0.198798	0.185311	-1.07278	0.283369	0.740769
Aacs	373.369	0.00987696	0.283437	0.0348472	0.972202	0.993214
Aadac	3534.29	0.230451	0.385096	0.598424	0.549557	0.878391
Aadacl2	0.084427	0.973678	4.40746	0.220916	0.825158	NA
Aadacl3	0	NA	NA	NA	NA	NA
Aadat	0	NA	NA	NA	NA	NA
Aagab	488.587	0.230154	0.30797	0.747325	0.454867	0.835519
Aak1	184.764	0.39226	0.719712	0.545023	0.585737	0.892716
Aamp	1363.51	0.133928	0.114739	1.16724	0.243113	0.705874
Aanat	0.160777	0	4.40746	0	1	NA
Aard	0.158211	0.971821	4.40746	0.220494	0.825486	NA
Aars	1575.55	0.195665	0.136045	1.43823	0.150369	0.603675
Aars2	141.746	-0.0524382	0.267022	-0.196381	0.844312	0.969701
Aarsd1	179.789	0.0395387	0.17619	0.224409	0.822439	0.963726
Aasdh	59.8988	0.13686	0.39687	0.344849	0.730208	0.939959
Aasdhppt	199.908	-0.270368	0.207675	-1.30188	0.192956	0.655485
Aass	0.977872	1.47743	2.01916	0.731706	0.464348	NA
Aatf	151.15	-0.216299	0.207575	-1.04203	0.297398	0.747066
Aatk	0.0963519	0.973678	4.40746	0.220916	0.825158	NA
AB041803	0.396234	0.781864	4.21059	0.18569	0.852688	NA
AB041806	3.09612	-1.01457	1.2246	-0.828493	0.407391	NA
AB069917	3.27849	0.990893	1.49759	0.661657	0.508191	NA
AB124611	2.13489	-0.957514	1.32907	-0.720437	0.471256	NA
Abat	1229.54	-0.00805332	0.148664	-0.0541713	0.956799	0.990938
Abca1	239.649	-0.169624	0.882192	-0.192275	0.847526	0.970717
Abca12	0	NA	NA	NA	NA	NA
Abca13	1.28023	-2.71175	1.83155	-1.48058	0.138719	NA
Abca14	19.4792	-0.61542	0.641403	-0.95949	0.337312	0.774819
Abca15	0.329049	1.88494	3.64095	0.517707	0.604663	NA
Abca16	0.396614	0.784059	4.20918	0.186274	0.85223	NA
Abca17	0	NA	NA	NA	NA	NA
Abca2	338.98	-0.0677259	0.257497	-0.263016	0.792538	0.953371
Ces3a	173.98	3.0845	0.397094	7.76769	7.99295e-15	1.92566e-11
Abca4	0.0778115	0.973678	4.40746	0.220916	0.825158	NA
Abca5	13.8856	-0.111619	0.472109	-0.236427	0.813102	NA
Abca6	0.084427	0.973678	4.40746	0.220916	0.825158	NA
Abca7	651.747	0.147486	0.192764	0.765113	0.444204	0.829623
Abca8a	0.586248	2.7671	3.7684	0.73429	0.462772	NA
Abca8b	15.3189	-0.225785	0.44023	-0.512881	0.608035	0.899617
Abca9	1.23256	-0.993334	1.49691	-0.663592	0.506952	NA
Abcb10	1044.68	0.440253	0.229787	1.91592	0.0553752	0.42328
Abcb11	1.37245	-2.43076	1.89824	-1.28053	0.200358	NA
Abcb1a	4556.44	0.145875	0.732371	0.199182	0.842121	0.96931
Abcb1b	1.87965	0.830096	1.16183	0.714471	0.474936	NA
Abcb4	0.732725	-0.949694	2.27494	-0.417458	0.676343	NA
Abcb5	0	NA	NA	NA	NA	NA
Abcb6	444.65	-0.0676443	0.202659	-0.333784	0.738543	0.942225
Abcb7	1122.06	-0.0235729	0.112637	-0.209281	0.834229	0.967564
Abcb8	849.916	-0.213344	0.130249	-1.63797	0.101428	0.525125
Abcb9	369.682	-0.0260051	0.15619	-0.166496	0.867766	0.975424
Abcc1	93.1174	-0.231201	0.368613	-0.627219	0.530516	0.869821
Abcc10	448.559	-0.0316894	0.171229	-0.18507	0.853174	0.972568
Abcc12	2.84255	-0.760145	1.25645	-0.604995	0.545182	NA
Abcc2	3698.94	0.460483	0.394209	1.16812	0.242759	0.705874
Abcc3	2046.24	0.501613	0.282221	1.77738	0.0755064	0.474513
Abcc4	26.3505	0.422384	0.504505	0.837224	0.402466	0.805875
Abcc5	90.7534	-0.117369	0.381255	-0.30785	0.758197	0.946824
Abcc6	275.174	0.673191	0.342534	1.96532	0.0493767	0.407267
Abcc8	16.3413	-0.126822	0.640025	-0.198152	0.842926	0.969701
Abcc9	2.89645	-0.766645	1.08514	-0.706496	0.47988	NA
Abcd1	5526.2	0.158424	0.228655	0.69285	0.488404	0.849971
Abcd2	3.24606	-0.167611	1.0024	-0.16721	0.867205	NA
Abcd3	7164.04	0.423443	0.161395	2.62364	0.00869958	0.179752
Abcd4	313.162	0.483192	0.214475	2.2529	0.0242653	0.30578
Abce1	1076.1	-0.170032	0.190359	-0.893217	0.371741	0.792789
Abcf1	1893.01	0.0508084	0.124745	0.407299	0.683788	0.929674
Abcf2	573.525	0.0827888	0.132982	0.622556	0.533576	0.87152
Abcf3	598.29	0.154429	0.120774	1.27866	0.201018	0.667438
Abcg1	25.9492	-0.0183808	0.505053	-0.0363937	0.970968	0.993214
Abcg2	3115.65	0.398238	0.171751	2.3187	0.0204115	0.28046
Abcg3	9.36693	-0.28508	0.750068	-0.380072	0.703892	NA
Abcg4	2.94685	0.978022	1.11374	0.878142	0.379867	NA
Abcg5	4740.61	0.286692	0.267809	1.07051	0.284392	0.741255
Abcg8	3655.03	0.427189	0.272122	1.56984	0.116451	0.547791
Abhd10	65.5425	-0.0165954	0.322387	-0.0514766	0.958946	0.991306
Abhd11	681.861	-0.301581	0.153575	-1.96374	0.0495608	0.407316
Abhd12	1524.08	0.502837	0.278535	1.80529	0.0710286	0.466527
Abhd12b	0.152458	0	4.40746	0	1	NA
Abhd13	763.025	-0.0115782	0.145179	-0.0797511	0.936435	0.989788
Abhd14a	253.428	-0.133825	0.225861	-0.592508	0.553511	0.879745
Abhd14b	858.498	0.348114	0.217627	1.59959	0.109689	0.537557
Abhd15	12.6197	-1.01981	0.563516	-1.80973	0.0703376	NA
Abhd16a	845.073	0.192277	0.228624	0.841015	0.40034	0.804822
Abhd16b	0.32271	-1.77865	4.3739	-0.406652	0.684263	NA
Abhd2	17065.9	0.366392	0.308648	1.18709	0.235194	0.700262
Abhd3	1590.46	-0.117653	0.206549	-0.569612	0.568941	0.885839
Abhd4	1376.61	0.304804	0.252876	1.20535	0.228068	0.696296
Abhd5	541.976	0.56404	0.264131	2.13546	0.0327236	0.345649
Abhd6	3955.14	0.322174	0.229111	1.40619	0.159668	0.617995
Abhd8	23.1005	-0.463173	0.412776	-1.12209	0.261822	0.720725
Abi1	2081.99	0.280886	0.113566	2.47332	0.0133864	0.226478
Abi2	87.6713	0.118251	0.226809	0.52137	0.602109	0.899368
Abi3	423.562	0.145403	0.19189	0.757742	0.448605	0.831186
Abi3bp	13.3116	0.463792	0.575282	0.8062	0.420128	NA
Abl1	1108.18	-0.0464155	0.120603	-0.384862	0.70034	0.936094
Abl2	156.99	-0.222708	0.320304	-0.695303	0.486866	0.849453
Ablim1	1521.94	0.34584	0.168379	2.05394	0.0399816	0.373198
Ablim2	15.7139	-0.00407623	0.828149	-0.0049221	0.996073	0.998549
Ablim3	4.2537	1.21019	1.22795	0.985535	0.324361	NA
Abo	0.161336	0	4.40746	0	1	NA
Fads6	112.186	2.55671	0.380709	6.71564	1.87242e-11	2.24083e-08
Abpa	0.0958091	-0.949896	4.40746	-0.21552	0.829362	NA
Abpb	0	NA	NA	NA	NA	NA
Abpd	6.19728	-0.383843	1.305	-0.294133	0.768656	NA
Abpe	0	NA	NA	NA	NA	NA
Abpg	0	NA	NA	NA	NA	NA
Abph	0	NA	NA	NA	NA	NA
Abpz	0	NA	NA	NA	NA	NA
Abr	7185.07	0.291777	0.156727	1.8617	0.0626458	0.445747
Abra	0	NA	NA	NA	NA	NA
Abt1	106.758	-0.207623	0.242095	-0.85761	0.391108	0.799546
Abtb1	242.011	-0.0234012	0.270602	-0.0864785	0.931086	0.989788
Abtb2	9.67168	0.151562	0.587092	0.258157	0.796286	NA
AC141469.5	563.519	-0.0435787	0.152235	-0.28626	0.774679	0.949794
AC158671.1	0	NA	NA	NA	NA	NA
Acaa1a	3162.76	0.280696	0.322819	0.869513	0.384566	0.798017
Acaa1b	858.359	0.236936	0.416177	0.569315	0.569142	0.885888
Acaa2	3033.49	-0.076947	0.338436	-0.22736	0.820144	0.962816
Acaca	368.069	0.0971313	0.300739	0.322975	0.746714	0.943791
Acacb	190.069	0.460008	0.838347	0.548708	0.583206	0.892716
Acad10	189.989	0.128173	0.162043	0.790984	0.428953	0.821621
Acad11	3637.83	0.374193	0.197848	1.89132	0.0585821	0.433714
Acad12	110.966	0.0213667	0.198809	0.107474	0.914413	0.986122
Acad8	243.648	0.0466057	0.209693	0.222257	0.824114	0.964281
Acad9	495.471	-0.248685	0.220784	-1.12637	0.260009	0.7203
Acadl	4787.78	0.0423325	0.1764	0.23998	0.810346	0.960298
Acadm	2387.12	0.0326329	0.149753	0.217911	0.827498	0.965198
Acads	1013.47	-0.0447449	0.157521	-0.284057	0.776366	0.949794
Acadsb	189.558	-0.0561386	0.183614	-0.305743	0.759801	0.946824
Acadvl	3599.53	0.0646599	0.132599	0.487636	0.625808	0.90645
Acan	0	NA	NA	NA	NA	NA
Acap1	81.7429	-0.0576579	0.392187	-0.147017	0.883119	0.979872
Acap2	986.04	0.155502	0.153638	1.01213	0.311474	0.757672
Acap3	149.709	0.240993	0.243658	0.989059	0.322634	0.764666
Cox10	402.263	-0.909526	0.14489	-6.27737	3.44338e-10	2.96279e-07
Acat2	343.868	-0.19216	0.218231	-0.880537	0.378569	0.79578
Acat3	7.9159	-0.339726	0.785807	-0.432328	0.665503	NA
Acbd3	800.665	0.0190785	0.15093	0.126407	0.89941	0.983793
Acbd4	3338.62	0.334623	0.254445	1.31511	0.188473	0.650716
Acbd5	1420.2	0.152102	0.165632	0.918314	0.358455	0.785754
Acbd6	217.824	-0.119232	0.199427	-0.597873	0.549924	0.878391
Acbd7	0.335406	0.0143331	3.65911	0.00391709	0.996875	NA
Accn1	1.12115	0.429266	1.88668	0.227524	0.820016	NA
Accn2	79.3086	0.193238	0.250922	0.770111	0.441234	0.829623
Accn3	13.3566	0.119324	0.552234	0.216076	0.828929	NA
Accn4	0.167243	0.973502	4.40746	0.220876	0.825189	NA
Accn5	18.4158	0.151888	0.515371	0.294715	0.768211	0.948273
Accs	27.5958	-0.427776	0.550786	-0.776664	0.437357	0.826717
Accsl	0.203243	0.726936	4.40746	0.164933	0.868997	NA
Acd	204.424	-0.21222	0.225721	-0.940187	0.347122	0.780318
Ace	35395	-0.0849663	0.358207	-0.237199	0.812503	0.96066
Ace2	20324.2	0.41795	0.290626	1.4381	0.150405	0.603675
Acer1	352.652	0.614065	0.255594	2.40251	0.0162832	0.247267
Acer2	128.922	-0.702125	0.502648	-1.39685	0.162458	0.620671
Acer3	253.733	0.10651	0.351539	0.302981	0.761904	0.947347
Ache	64.1094	-0.428833	0.348555	-1.23032	0.218578	0.689581
Acin1	1572.2	-0.0830011	0.101955	-0.814099	0.415588	0.815073
Acly	699.799	-0.111678	0.193767	-0.57635	0.564378	0.88449
Acmsd	5.59617	-0.0740532	0.73564	-0.100665	0.919816	NA
Acn9	61.7203	0.183122	0.254926	0.718333	0.472552	0.841233
Acnat1	228.512	0.240617	0.260819	0.922542	0.356246	0.785234
Acnat2	0.379243	1.77986	3.53784	0.503093	0.614899	NA
Aco1	4487.63	-0.0667412	0.179966	-0.370856	0.710745	0.936416
Aco2	14285.3	-0.364933	0.218697	-1.66867	0.0951827	0.513466
Acot1	811.621	1.41811	0.859783	1.64938	0.0990698	0.519848
Acot10	0	NA	NA	NA	NA	NA
Acot11	2031.74	0.261714	0.206079	1.26997	0.204095	0.671054
Acot12	1628.63	0.9537	0.312739	3.04951	0.00229215	0.0876549
Acot13	755.102	-0.312603	0.175857	-1.7776	0.0754696	0.474513
Acot2	385.035	0.385383	0.422073	0.913072	0.361205	0.786812
Acot3	10.4662	-0.554198	1.14277	-0.48496	0.627704	NA
Acot4	630.617	0.403616	0.267634	1.50809	0.131531	0.573529
Acot5	0.625667	-0.923864	2.70319	-0.341768	0.732526	NA
Acot6	57.6414	-0.496291	0.303188	-1.63691	0.101649	0.525125
Acot7	676.394	-0.177387	0.234514	-0.756404	0.449407	0.831857
Acot8	619.939	0.190606	0.174483	1.09241	0.274654	0.733202
Acot9	564.629	0.205355	0.284663	0.721397	0.470665	0.841055
Acox1	15735.6	0.34846	0.1567	2.22374	0.0261661	0.311222
Acox2	186.2	-0.255358	0.821329	-0.310908	0.755871	0.946824
Acox3	863.674	-0.425161	0.210992	-2.01505	0.0438992	0.388304
Acoxl	1.0607	3.71576	2.2032	1.68653	0.0916944	NA
Acp1	828.459	-0.13547	0.13836	-0.979115	0.327523	0.767317
Acp2	1189.87	0.483118	0.208376	2.31849	0.0204226	0.28046
Acp5	1530.38	0.102201	0.138889	0.735843	0.461827	0.838078
Acp6	1376.42	-0.055887	0.2935	-0.190416	0.848983	0.971396
Acpl2	199.005	0.024219	0.263901	0.091773	0.926878	0.989137
Acpp	330.218	-0.274971	0.329823	-0.833694	0.404453	0.80663
Acpt	0	NA	NA	NA	NA	NA
Acr	0.0744885	0	4.40746	0	1	NA
Acrbp	78.1247	0.448542	0.297921	1.50557	0.132177	0.574182
Acrv1	0	NA	NA	NA	NA	NA
Acsbg1	22.6554	-0.134043	0.495505	-0.270518	0.786762	0.951922
Acsbg2	0.569392	-0.828569	2.54673	-0.325346	0.744919	NA
Acsf2	3223.25	0.310459	0.260316	1.19262	0.233017	0.698114
Acsf3	717.058	-0.0630912	0.144611	-0.436281	0.662633	0.9238
Acsl1	1625.47	0.553375	0.174647	3.16854	0.00153209	0.0699075
Acsl3	927.464	-0.0217457	0.32504	-0.0669016	0.94666	0.98997
Acsl4	68.7668	0.150973	0.305816	0.493674	0.621536	0.904098
Acsl5	52321.3	0.171531	0.225826	0.759573	0.44751	0.830489
Acsl6	38.2217	-0.788171	0.539766	-1.46021	0.144233	0.59639
Acsm1	0	NA	NA	NA	NA	NA
Acsm2	0	NA	NA	NA	NA	NA
Acsm3	71.7382	-0.470141	0.319937	-1.46948	0.141703	0.591255
Acsm4	0	NA	NA	NA	NA	NA
Acsm5	166.379	0.0231257	0.783595	0.0295123	0.976456	0.994187
Slc43a3	35.8763	2.50441	0.754753	3.31819	0.000906039	0.0486596
Acss2	397.798	-0.373182	0.176582	-2.11336	0.0345703	0.350358
Acss3	5.07273	-1.32909	1.09892	-1.20945	0.226489	NA
Acta1	590.243	0.611496	1.18442	0.516282	0.605658	0.899368
Acta2	32.6446	2.58778	1.41237	1.83223	0.0669168	0.458521
Actb	81070.1	0.172317	0.312505	0.551406	0.581356	0.892146
Actbl2	0	NA	NA	NA	NA	NA
Actc1	0.0963519	0.973678	4.40746	0.220916	0.825158	NA
Actg1	35089.1	-0.0359822	0.216362	-0.166305	0.867917	0.975424
Actg2	13.2981	4.30975	1.71453	2.51366	0.0119485	NA
Actl6a	380.4	-0.037392	0.177735	-0.210381	0.83337	0.967541
Actl6b	0.553471	-2.16505	2.44453	-0.88567	0.375795	NA
Actl7a	0.0963519	0.973678	4.40746	0.220916	0.825158	NA
Actl7b	0.318695	0.0115564	4.40746	0.002622	0.997908	NA
Actl9	0.235784	-0.94925	4.40746	-0.215373	0.829476	NA
Actn1	773.382	-0.313309	0.221974	-1.41147	0.158106	0.615363
Actn2	23.1139	0.160788	0.428357	0.375359	0.707393	0.936094
Actn3	0.963265	1.83922	1.88417	0.976145	0.328993	NA
Actn4	20703.7	0.214733	0.152988	1.4036	0.160438	0.619187
Actr10	576.343	-0.0132983	0.217115	-0.0612498	0.95116	0.990148
Actr1a	2830.82	0.121661	0.153122	0.794537	0.426883	0.82035
Actr1b	1142.1	0.105871	0.137136	0.772014	0.440106	0.829308
Actr2	3457.96	-0.0676836	0.129149	-0.524073	0.600228	0.899025
Actr3	7573.22	0.1248	0.150612	0.828619	0.40732	0.809258
Actr3b	0.667669	0.0124949	2.34352	0.00533167	0.995746	NA
Actr5	67.9616	-0.297305	0.239009	-1.24391	0.213534	0.68434
Actr6	29.5722	-0.277917	0.398924	-0.696667	0.486011	0.848969
Actr8	177.242	-0.00427173	0.174967	-0.0244145	0.980522	0.994756
Actrt1	0	NA	NA	NA	NA	NA
Actrt2	0	NA	NA	NA	NA	NA
Acvr1	225.581	0.0274813	0.203466	0.135066	0.89256	0.980465
Acvr1b	603.541	-0.0504195	0.177357	-0.284282	0.776194	0.949794
Acvr1c	84.1961	-0.260394	0.368653	-0.706337	0.479978	0.844186
Acvr2a	890.886	0.0906482	0.15728	0.576349	0.564379	0.88449
Acvr2b	16.0183	0.191462	0.518059	0.369575	0.711699	0.936419
Acvrl1	18.8482	0.283182	0.789065	0.358883	0.719683	0.937499
Acy1	2758.79	0.416881	0.30229	1.37908	0.167871	0.627591
Acy3	1857.5	-0.322005	0.373018	-0.863242	0.388005	0.799122
Acyp1	37.1249	-0.645856	0.368836	-1.75107	0.0799344	0.486308
Acyp2	8.78863	-0.28821	1.49618	-0.192631	0.847248	NA
Ada	8084.73	0.013925	0.356482	0.0390622	0.968841	0.99295
Adad1	0.084427	0.973678	4.40746	0.220916	0.825158	NA
Adad2	24.024	-0.434038	0.743799	-0.583541	0.559529	0.882441
Adal	106.707	-0.28525	0.2116	-1.34807	0.177637	0.641154
Adam10	1984.46	0.119338	0.176734	0.675239	0.499524	0.855017
Adam11	5.71466	-1.06703	0.828909	-1.28727	0.198	NA
Adam12	1.58112	1.07773	1.43165	0.752791	0.451575	NA
Adam15	378.019	0.146913	0.153732	0.955642	0.339253	0.775454
Adam17	416.14	0.252598	0.176598	1.43035	0.152615	0.607536
Adam18	0.084427	0.973678	4.40746	0.220916	0.825158	NA
Adam19	56.7932	0.439743	0.445698	0.986639	0.323819	0.764666
Adam1a	47.6705	-0.0913175	0.340901	-0.267871	0.788798	0.952759
Adam1b	0.412809	2.42326	4.09135	0.592289	0.553657	NA
Adam2	6.29785	0.614397	0.901686	0.681387	0.495627	NA
Adam21	1.49629	-1.21532	1.58211	-0.768164	0.44239	NA
Adam22	28.1618	0.218314	0.486077	0.449134	0.653335	0.919417
Adam23	1.88429	1.51528	1.42897	1.0604	0.288961	NA
Adam24	0	NA	NA	NA	NA	NA
Adam25	0	NA	NA	NA	NA	NA
Adam26a	0	NA	NA	NA	NA	NA
Adam26b	0	NA	NA	NA	NA	NA
Adam28	9.8942	0.193839	0.630426	0.307473	0.758483	NA
Adam29	0	NA	NA	NA	NA	NA
Adam3	0	NA	NA	NA	NA	NA
Adam30	0	NA	NA	NA	NA	NA
Adam32	0.0803886	0	4.40746	0	1	NA
Adam33	0.315938	1.70018	4.37846	0.388306	0.69779	NA
Adam34	0	NA	NA	NA	NA	NA
Adam39	0	NA	NA	NA	NA	NA
Adam4	27.0429	0.458755	0.387353	1.18433	0.236281	0.701216
Adam5	0	NA	NA	NA	NA	NA
Adam6a	0	NA	NA	NA	NA	NA
Adam6b	0	NA	NA	NA	NA	NA
Adam7	4.05241	0.269068	0.956399	0.281335	0.778454	NA
Adam8	10.8345	-0.496016	0.661521	-0.749812	0.453368	NA
Adam9	538.914	0.266965	0.150155	1.77793	0.0754149	0.474513
Adamdec1	34.2819	0.720836	0.47168	1.52823	0.126455	0.56379
Adamts1	2.32182	0.338975	1.22005	0.277837	0.781138	NA
Adamts10	18.5133	-0.406744	0.529357	-0.768374	0.442265	0.829623
Adamts12	0.337708	2.84704	4.30912	0.6607	0.508805	NA
Adamts13	13.8677	1.51717	0.674521	2.24926	0.0244961	NA
Adamts14	0.404188	1.84767	4.19494	0.440452	0.65961	NA
Adamts15	175.491	-0.195953	0.337877	-0.579956	0.561945	0.88336
Adamts16	0.337314	-0.184441	3.65992	-0.0503949	0.959808	NA
Adamts17	14.2566	0.627855	0.656081	0.956977	0.338579	NA
Adamts18	0	NA	NA	NA	NA	NA
Adamts19	0	NA	NA	NA	NA	NA
Adamts2	31.3774	-0.418694	0.36176	-1.15738	0.247117	0.708608
Adamts20	0	NA	NA	NA	NA	NA
Adamts3	0.084427	0.973678	4.40746	0.220916	0.825158	NA
Adamts4	3.38765	0.78266	1.49314	0.524172	0.600159	NA
Adamts5	1.17695	-1.35523	1.76659	-0.767144	0.442996	NA
Adamts6	0.68316	0.00717225	2.20267	0.00325616	0.997402	NA
Adamts7	0.732401	-0.676967	2.30334	-0.293906	0.768829	NA
Adamts8	0.615028	-0.952857	3.32584	-0.286502	0.774494	NA
Adamts9	0.557267	0	3.13284	0	1	NA
Adamtsl1	0.168854	1.84851	4.37005	0.422996	0.672298	NA
Adamtsl2	2.14997	-0.846474	1.25292	-0.675601	0.499294	NA
Adamtsl3	0.268283	0	4.40746	0	1	NA
Adamtsl4	25.9579	0.309881	0.418611	0.740261	0.459142	0.836843
Adamtsl5	1731.13	0.400271	0.202949	1.97228	0.0485777	0.405521
Adap1	2947.33	0.257298	0.247475	1.03969	0.298483	0.747066
Adap2	587.807	0.546209	0.235742	2.31698	0.0205049	0.28046
Adar	1030.7	0.381732	0.161859	2.35843	0.0183525	0.264721
Adarb1	4.16581	-0.588758	0.972763	-0.605243	0.545017	NA
Adarb2	337.833	-0.578483	0.254651	-2.27167	0.0231064	0.30156
Adat1	61.9963	-0.441504	0.245306	-1.79981	0.0718902	0.4677
Adat2	38.1631	0.283574	0.325271	0.871809	0.383312	0.797284
Adat3	57.2161	-0.103608	0.352774	-0.293695	0.768991	0.948273
Adc	9.2488	0.788801	1.06178	0.742903	0.45754	NA
Adck1	109.033	-0.546772	0.182312	-2.9991	0.00270779	0.0950964
Adck2	222.197	-0.14985	0.151275	-0.990579	0.321891	0.764492
Adck3	341.274	0.0865119	0.439466	0.196857	0.843939	0.969701
Adck4	424.339	0.240476	0.292182	0.823035	0.410488	0.811544
Adck5	769.25	0.458346	0.159318	2.87692	0.00401573	0.120934
Adcy1	11.7403	0.834067	0.690884	1.20725	0.227338	NA
Adcy10	0.985495	-0.71906	2.00881	-0.357953	0.720378	NA
Adcy2	6.93717	0.822109	0.656123	1.25298	0.210213	NA
Adcy3	68.1846	0.695198	0.721898	0.963013	0.335541	0.774271
Adcy4	54.2246	0.546171	0.321604	1.69827	0.0894566	0.5055
Adcy5	20.6714	-0.245914	0.488231	-0.503683	0.614484	0.902023
Adcy6	1715.9	-0.0433898	0.179889	-0.241203	0.809398	0.959457
Adcy7	72.6091	-0.0508985	0.456598	-0.111473	0.911241	0.985616
Adcy8	30.2424	0.385288	0.746138	0.516375	0.605592	0.899368
Adcy9	174.653	0.0113591	0.333929	0.0340164	0.972864	0.993394
Adcyap1	0	NA	NA	NA	NA	NA
Adcyap1r1	1.2027	0.0115739	2.07722	0.0055718	0.995554	NA
Add1	2144.39	0.0663446	0.13114	0.505905	0.612923	0.901755
Add2	1.01393	1.02058	2.32479	0.438997	0.660663	NA
Add3	1679.6	-0.346021	0.149596	-2.31303	0.020721	0.28204
Adh1	18153.3	-0.148652	0.447047	-0.33252	0.739497	0.942539
Adh4	550.823	0.467543	0.433128	1.07946	0.280384	0.737854
Adh5	879.27	-0.0854947	0.19481	-0.438862	0.660762	0.922951
Adh6-ps1	3.09388	1.01528	1.04033	0.975922	0.329103	NA
Adh6a	9567.7	-0.0220771	0.346189	-0.063772	0.949152	0.990148
Adh6b	2.02739	1.57708	1.63848	0.962528	0.335785	NA
Adh7	87.1235	0.627015	0.44906	1.39628	0.162629	0.620929
Adhfe1	4.53092	-0.471909	1.00523	-0.469455	0.638744	NA
Adi1	424.388	-0.30771	0.204556	-1.50429	0.132508	0.574484
Adig	0.728538	-0.767833	2.52899	-0.303612	0.761423	NA
Adipoq	0	NA	NA	NA	NA	NA
Adipor1	2887.47	0.121212	0.148598	0.815703	0.41467	0.814598
Adipor2	9321.96	0.129546	0.302109	0.428804	0.668066	0.92444
Adk	720.375	-0.090869	0.180614	-0.503111	0.614886	0.902023
Adm	9.91804	-0.726706	0.584467	-1.24337	0.213733	NA
Adm2	1.62636	-0.717499	1.87254	-0.383168	0.701595	NA
Adnp	413.391	0.0682951	0.414501	0.164765	0.869129	0.975885
Adnp2	219.207	0.162022	0.226301	0.715959	0.474017	0.842242
Ado	195.445	-0.238137	0.183422	-1.2983	0.194184	0.657801
Adora1	58.1671	-0.660526	0.462906	-1.42691	0.153605	0.608337
Adora2a	20.1421	0.5207	0.409142	1.27266	0.203138	0.669947
Adora2b	360.063	-0.412708	0.403198	-1.02359	0.30603	0.754382
Adora3	23.6767	-0.193029	0.376295	-0.512972	0.607971	0.899617
Adpgk	179.344	-0.200209	0.217471	-0.920626	0.357246	0.785234
Adprh	350.75	-0.0264691	0.149845	-0.176643	0.859789	0.97429
Adprhl1	4.02613	0.400637	1.11082	0.360668	0.718348	NA
Adprhl2	111.986	0.0135062	0.201799	0.0669288	0.946638	0.98997
Adra1a	2.07123	2.54602	1.7212	1.47922	0.139082	NA
Adra1b	0.507346	0.714476	2.7493	0.259876	0.79496	NA
Adra1d	0	NA	NA	NA	NA	NA
Adra2a	253.359	-0.69959	0.388244	-1.80193	0.0715558	0.467441
Adra2b	12.9319	0.0236803	0.550148	0.0430436	0.965667	NA
Adra2c	0	NA	NA	NA	NA	NA
Adrb1	10.252	-0.356432	0.685491	-0.519966	0.603087	NA
Adrb2	8.62507	-0.206969	0.612362	-0.337984	0.735375	NA
Adrb3	6.39957	0.116573	0.938467	0.124217	0.901144	NA
Adrbk1	1307.18	-0.0754969	0.157779	-0.478497	0.632296	0.909465
Adrbk2	77.5843	-0.288589	0.266156	-1.08429	0.278238	0.736801
Adrm1	1407.5	0.114071	0.176679	0.64564	0.518513	0.864487
Adsl	330.928	-0.419425	0.151255	-2.77298	0.00555462	0.141162
Adss	2948.82	0.0165524	0.213274	0.0776113	0.938137	0.989788
Adssl1	1.0672	0.0154004	1.77848	0.0086593	0.993091	NA
Aebp1	5.72007	0.552827	0.867548	0.637229	0.523976	NA
Aebp2	583.275	-0.218918	0.318916	-0.686443	0.492434	0.85147
Aen	135.868	-0.490358	0.238429	-2.05662	0.0397224	0.372081
Aes	10246.8	-0.0280462	0.238091	-0.117796	0.906229	0.98478
AF064781	9.90072	1.10762	0.871359	1.27115	0.203676	NA
AF085738	51.7686	0.740487	0.347379	2.13164	0.0330362	0.34641
AF251705	2.46292	0.586489	1.17735	0.498144	0.618383	NA
AF366264	1.49062	-0.524561	1.46197	-0.358805	0.719741	NA
AF529169	0	NA	NA	NA	NA	NA
Afap1	40.8507	0.164101	0.364362	0.450379	0.652437	0.918997
Afap1l1	62.3581	0.0217572	0.442394	0.0491806	0.960775	0.991482
Afap1l2	1.09713	-1.36435	1.7781	-0.76731	0.442897	NA
Aff1	1158.72	0.132465	0.213737	0.61976	0.535416	0.872868
Aff2	0	NA	NA	NA	NA	NA
Aff3	1.14342	-1.88869	1.88803	-1.00035	0.317142	NA
Aff4	1753.92	0.265296	0.167589	1.58301	0.113418	0.543885
Afg3l1	611.454	0.15611	0.15338	1.0178	0.308771	0.755358
Afg3l2	1845.23	-0.395363	0.135191	-2.92448	0.00345037	0.10909
Afm	4.94859	-0.160291	1.05564	-0.151843	0.879311	NA
Afmid	246.342	-0.0151813	0.196409	-0.0772945	0.938389	0.989788
Afp	115.616	-0.312643	1.00838	-0.310045	0.756527	0.946824
Aftph	1138.13	0.191884	0.121463	1.57977	0.11416	0.545054
Aga	125.732	-0.287915	0.180219	-1.59758	0.110136	0.538022
Agap1	761.772	0.134604	0.153262	0.878263	0.379801	0.79578
Agap2	50.5817	-0.129906	0.370778	-0.350361	0.726068	0.939326
Agap3	214.558	-0.0920341	0.238829	-0.385355	0.699974	0.936094
Agbl1	3.32538	-0.0734593	1.08896	-0.067458	0.946217	NA
Agbl2	16.8874	-0.304899	0.533767	-0.571222	0.567849	0.885713
Agbl3	3.78077	-0.201319	1.1278	-0.178507	0.858325	NA
Agbl4	7.64404	-0.120129	0.786949	-0.152651	0.878673	NA
Agbl5	146.828	-0.483625	0.178088	-2.71565	0.0066146	0.153219
Ager	19.7012	0.630568	0.490222	1.28629	0.198342	0.664042
Agfg1	1724.8	0.277799	0.194397	1.42903	0.152997	0.608209
Agfg2	106.062	-0.0784257	0.278882	-0.281214	0.778546	0.949794
Aggf1	442.369	-0.12411	0.15322	-0.810014	0.417932	0.815729
Agk	96.7893	-0.539458	0.226302	-2.3838	0.017135	0.253573
Apoo	456.485	-1.43107	0.230504	-6.20846	5.35072e-10	4.29699e-07
Agmat	371.933	-0.0835327	0.270361	-0.308968	0.757346	0.946824
Agmo	2742.7	0.28134	0.256362	1.09744	0.272451	0.731966
Agpat1	4000.68	0.0783342	0.266531	0.293903	0.768832	0.948273
Cd97	897.392	2.17862	0.211244	10.3133	6.13754e-25	3.69664e-21
Agpat3	4408.66	0.261374	0.167265	1.56264	0.118138	0.547791
Agpat4	92.7488	-0.119166	0.425293	-0.280197	0.779326	0.949794
Agpat5	260.162	-0.494259	0.161957	-3.0518	0.00227477	0.0875458
Agpat6	383.758	-0.21908	0.180319	-1.21496	0.224381	0.692987
Agpat9	2543.51	0.156259	0.228256	0.684577	0.493611	0.85147
Agphd1	80.081	-0.078971	0.31916	-0.247434	0.804572	0.958193
Agps	595.541	0.0965616	0.185333	0.521016	0.602356	0.899368
Agr2	5292.58	-0.341068	0.160866	-2.1202	0.0339893	0.349646
Agr3	30.1895	-0.59692	0.536693	-1.11222	0.266044	0.726154
Agrn	2083.84	0.415668	0.233335	1.78142	0.0748433	0.472991
Agrp	0.997347	1.58662	2.0194	0.78569	0.432049	NA
Agt	53.8301	-0.321087	0.442697	-0.725299	0.468269	0.840651
Agtpbp1	38.0034	0.4333	0.418904	1.03437	0.300964	0.749842
Agtr1a	0.0803886	0	4.40746	0	1	NA
Agtr1b	2.99527	1.0283	1.18035	0.871188	0.383652	NA
Agtr2	0	NA	NA	NA	NA	NA
Agtrap	160.566	-0.403978	0.209444	-1.92882	0.0537537	0.416957
Agxt	20.3365	0.150824	0.564805	0.267038	0.78944	0.953056
Agxt2	9.77972	0.652432	0.648536	1.00601	0.314412	NA
Agxt2l1	6.06696	-0.201584	0.65279	-0.308803	0.757471	NA
Agxt2l2	471.085	0.26865	0.204119	1.31614	0.188126	0.650716
Ahctf1	499.227	-0.429726	0.207032	-2.07565	0.037926	0.366273
Ahcy	485.496	3.20621	0.921101	3.48085	NA	NA
Ahcyl1	3799	-0.321572	0.188103	-1.70955	0.0873486	0.502138
Ahcyl2	6599.62	0.297218	0.19252	1.54383	0.12263	0.557195
Ahdc1	393.926	0.143166	0.167495	0.854746	0.392692	0.799918
Ahi1	11.6509	0.541896	0.564646	0.95971	0.337201	NA
Ahnak	3303.41	0.160085	0.176701	0.905967	0.364953	0.789269
Ahnak2	15.6009	0.180702	0.708689	0.254981	0.798737	0.956006
Ahr	362.041	0.209474	0.176242	1.18856	0.234611	0.69971
Ahrr	6.39011	-1.53088	1.2689	-1.20647	0.227638	NA
Ahsa1	638.638	-0.274111	0.175216	-1.56442	0.11772	0.547791
Ahsa2	453.614	-0.124533	0.246038	-0.506153	0.612749	0.901725
Ahsg	0.155376	-0.95066	4.40746	-0.215693	0.829227	NA
AI118078	34.0561	-1.46099	0.459783	-3.17756	0.0014852	0.0696138
AI182371	2.29543	1.38616	1.46035	0.949197	0.34252	NA
AI314180	1387.57	-0.0728105	0.158299	-0.459954	0.645549	0.916258
AI314976	347.945	0.0392962	0.153767	0.255557	0.798293	0.955888
AI316807	182.473	-0.0039664	0.246872	-0.0160666	0.987181	0.996596
AI317395	5.63734	-0.0645479	0.788366	-0.0818756	0.934746	NA
AI324046	0.798621	1.64653	2.16422	0.760795	0.446779	NA
AI413582	54.9347	0.229421	0.291831	0.786144	0.431783	0.823506
AI427809	164.764	-0.163322	0.473838	-0.34468	0.730335	0.939959
AI428936	23.7041	-0.565227	0.555477	-1.01755	0.30889	0.755358
AI429214	2.13312	1.52662	1.90655	0.800725	0.423291	NA
AI462493	110.516	-0.409582	0.242161	-1.69136	0.0907673	0.506741
AI464131	389.325	-0.00390672	0.217882	-0.0179305	0.985694	0.995937
AI467606	60.495	0.050239	0.457705	0.109763	0.912598	0.985813
AI480653	113.852	-0.238485	0.28113	-0.848309	0.396266	0.801553
AI481877	6.84515	-0.173089	0.777864	-0.222519	0.82391	NA
AI504432	10.6604	-0.307609	0.817575	-0.376246	0.706734	NA
AI593442	1.13768	-1.96354	2.12439	-0.924287	0.355337	NA
AI597468	922.275	0.213351	0.14816	1.44	0.149867	0.603578
AI597479	159.245	-0.0619017	0.17476	-0.35421	0.723181	0.938
AI606181	93.4529	-0.0461403	0.273198	-0.16889	0.865884	0.974911
AI607873	4.65863	-1.18736	0.900681	-1.31829	0.187406	NA
AI646023	278.711	0.344823	0.398536	0.865223	0.386916	0.798292
AI661453	1536.93	0.551546	0.184314	2.99242	0.00276773	0.0956406
AI747448	39340.2	0.203815	0.256664	0.794093	0.427141	0.82035
AI836003	1.11758	0.215933	2.55881	0.0843879	0.932748	NA
AI837181	469.633	0.00081579	0.161074	0.0050647	0.995959	0.998549
AI846148	172.511	0.0216748	0.172596	0.125581	0.900063	0.98381
AI848100	2160.76	0.422046	0.265911	1.58717	0.112474	0.542791
AI987944	96.14	0.0267411	0.224711	0.119002	0.905274	0.98478
Aicda	2.39231	-0.0305671	1.26232	-0.024215	0.980681	NA
Aif1	5.29329	0.298623	0.920695	0.324345	0.745677	NA
Aif1l	5.5916	1.64226	0.832394	1.97294	0.0485025	NA
Aifm1	1125.23	-0.145176	0.128431	-1.13038	0.258316	0.71913
Aifm2	126.625	-0.519661	0.248568	-2.09062	0.0365624	0.361601
Aifm3	37.1428	0.384474	0.363362	1.0581	0.290009	0.742268
Aig1	539.84	-0.217605	0.150044	-1.45027	0.146982	0.600592
Aim1	923.022	0.310917	0.185499	1.67611	0.0937167	0.512919
Aim1l	1689.58	0.304592	0.207956	1.46469	0.143005	0.594832
Aim2	37.5296	-0.120782	0.388642	-0.31078	0.755968	0.946824
Aimp1	550.055	0.0897655	0.172049	0.521744	0.601848	0.899368
Aimp2	403.695	0.0413832	0.143855	0.287674	0.773596	0.949794
Aip	329.51	0.275226	0.244187	1.12711	0.259696	0.7203
Aipl1	1.71219	0.0113795	1.47428	0.0077187	0.993841	NA
Aire	11.3713	0.047365	0.573584	0.0825773	0.934188	NA
Ajap1	0	NA	NA	NA	NA	NA
Ak1	2.702	2.12838	1.63038	1.30545	0.191738	NA
AK129341	5.29873	-0.592669	1.16244	-0.509848	0.610158	NA
AK157302	0.926948	-2.36864	2.97413	-0.796415	0.425791	NA
Ak2	6193.18	0.233223	0.243956	0.956006	0.339069	0.775181
Ak3	5789.04	-0.0956628	0.176996	-0.540479	0.588867	0.893499
Ak4	11.2788	0.294447	0.827852	0.355675	0.722084	NA
Ak5	0.252806	0	4.40746	0	1	NA
Ak7	7.68578	-0.169075	0.706195	-0.239416	0.810783	NA
Ak8	0.655677	0.972329	2.47314	0.393155	0.694205	NA
Akap1	738.814	-0.311543	0.216733	-1.43745	0.150591	0.603675
Akap10	274.299	0.113854	0.154973	0.734672	0.462539	0.838235
Akap11	753.148	0.244124	0.23002	1.06132	0.288546	0.741736
Akap12	2.43719	0.849228	1.28575	0.66049	0.50894	NA
Akap13	887.814	0.153046	0.168006	0.910954	0.36232	0.787532
Akap14	0.584338	1.87986	2.78557	0.674859	0.499765	NA
Akap17b	41.9405	0.107359	0.328975	0.326345	0.744163	0.943386
Akap2	9.31454	0.49806	0.763281	0.652525	0.514063	NA
Akap3	0.084427	0.973678	4.40746	0.220916	0.825158	NA
Akap4	0	NA	NA	NA	NA	NA
Akap5	19.6848	0.864079	0.414284	2.08572	0.0370044	0.362825
Akap6	0.0803886	0	4.40746	0	1	NA
Akap7	914.453	0.174869	0.177729	0.983909	0.32516	0.764867
Akap8	609.689	-0.162435	0.155437	-1.04502	0.296013	0.746187
Akap8l	185.607	-0.119788	0.178024	-0.672875	0.501027	0.856007
Akap9	2016.24	0.368037	0.194284	1.89432	0.0581824	0.432534
Akd1	0.326038	0.972451	3.70385	0.262551	0.792897	NA
Akirin1	1078.87	0.154959	0.167067	0.927521	0.353656	0.783368
Akirin2	538.643	0.101102	0.187787	0.538385	0.590311	0.894072
Akna	181.685	-0.0345578	0.485513	-0.0711779	0.943256	0.989848
Aknad1	0.426608	0.927524	3.45777	0.268243	0.788512	NA
Akp3	1227.99	0.606762	1.19479	0.507839	0.611566	0.90153
Akr1a4	9498.82	0.0429867	0.203964	0.210756	0.833077	0.96744
Akr1b10	45.6721	-0.908749	0.340996	-2.66498	0.00769923	0.168627
Akr1b3	244.805	-0.455487	0.201428	-2.26129	0.0237416	0.304258
Akr1b7	634.717	0.395586	0.82208	0.481201	0.630374	0.908529
Akr1b8	308.401	-0.320483	0.513923	-0.623601	0.53289	0.871107
Akr1c12	1560.27	-0.288352	0.294962	-0.977591	0.328277	0.767402
Akr1c13	1711.99	-0.457772	0.363024	-1.261	0.20731	0.674619
Akr1c14	268.82	-2.06894	0.782887	-2.64271	0.00822465	0.174409
Akr1c18	0.0806682	0	4.40746	0	1	NA
Akr1c19	992.847	-0.589821	0.599371	-0.984066	0.325083	0.764834
Akr1c20	0	NA	NA	NA	NA	NA
Akr1c21	4.22562	-0.956419	0.996147	-0.960118	0.336996	NA
Akr1c6	0	NA	NA	NA	NA	NA
Akr1cl	0.084427	0.973678	4.40746	0.220916	0.825158	NA
Akr1d1	5.03684	0.453128	0.74735	0.606312	0.544307	NA
Akr1e1	672.167	-0.0894944	0.198629	-0.450561	0.652306	0.918997
Akr7a5	1723.03	0.168093	0.175352	0.958606	0.337757	0.774819
Akt1	1811.59	-0.482996	0.116666	-4.14	3.47308e-05	0.00536369
Akt1s1	826.52	0.234789	0.129183	1.81749	0.0691422	0.461433
Akt2	959.151	0.289647	0.1506	1.92329	0.0544442	0.420407
Akt3	14.5385	-0.978416	0.647537	-1.51098	0.130793	NA
Aktip	614.726	0.174088	0.164212	1.06014	0.289081	0.741736
AL808133.1	0	NA	NA	NA	NA	NA
Alad	1635.61	0.296754	0.440742	0.673305	0.500753	0.855734
Alas1	2494	0.0129947	0.173422	0.0749309	0.94027	0.989848
Alas2	2.85169	0.484809	1.33525	0.363086	0.716541	NA
Alb	2.77631	0.00538418	1.07982	0.00498618	0.996022	NA
Alcam	382.627	-0.143148	0.181347	-0.789357	0.429903	0.821963
Aldh16a1	2347.53	0.0506941	0.17813	0.28459	0.775959	0.949794
Aldh18a1	3706.27	0.160793	0.312714	0.514185	0.607122	0.899368
Aldh1a1	9567.43	0.471445	0.268153	1.75812	0.0787271	0.482865
Aldh1a2	2.06438	0.252479	1.38941	0.181717	0.855805	NA
Aldh1a3	6.64136	0.753639	0.843186	0.8938	0.371429	NA
Aldh1a7	740.599	0.0270075	0.261179	0.103406	0.917641	0.987177
Aldh1b1	5197.49	-0.111865	0.236053	-0.473897	0.635574	0.910884
Aldh1l1	1333.99	-0.484646	0.310849	-1.55911	0.118971	0.548669
Aldh1l2	9.11416	-0.923758	0.744604	-1.2406	0.214753	NA
Aldh2	3490.57	0.198829	0.180238	1.10315	0.269963	0.729013
Aldh3a1	0.585116	0	3.26652	0	1	NA
Aldh3a2	6475.71	0.251994	0.25529	0.987087	0.3236	0.764666
Aldh3b1	611.278	0.255686	0.29936	0.854108	0.393045	0.80006
Aldh3b2	11.2592	-0.203808	0.549314	-0.371023	0.71062	NA
Aldh4a1	1484.14	-0.123435	0.884719	-0.139519	0.88904	0.980465
Aldh5a1	414.863	-0.210784	0.173651	-1.21384	0.224809	0.693484
Aldh6a1	429.442	0.00923613	0.15947	0.0579176	0.953814	0.990594
Aldh7a1	90.8882	-0.320372	0.282646	-1.13348	0.257014	0.717328
Aldh8a1	4.06728	1.30346	1.04378	1.24879	0.211741	NA
Aldh9a1	9828.54	0.0732314	0.14499	0.505078	0.613504	0.90187
Aldoa	7985.1	0.0363662	0.170266	0.213585	0.830871	0.966275
Aldoart1	0.165661	0	4.40746	0	1	NA
Aldoart2	2.16886	0.578915	1.19478	0.484537	0.628005	NA
Aldob	80793.5	0.244151	0.251028	0.972605	0.33075	0.769503
Aldoc	345.005	-0.0565947	0.277572	-0.203892	0.838438	0.968262
Alg1	133.089	-0.0843595	0.191732	-0.439987	0.659946	0.922454
Alg10b	267.385	-0.199347	0.374613	-0.532142	0.594628	0.896216
Alg11	527.395	0.108383	0.180072	0.601887	0.54725	0.87783
Alg12	316.622	0.136634	0.193296	0.706862	0.479652	0.844078
Alg13	60.8613	-0.381009	0.369096	-1.03228	0.301943	0.750869
Alg14	164.245	-0.0493841	0.194125	-0.254393	0.799192	0.956067
Alg2	327.907	0.0912551	0.179935	0.507155	0.612046	0.901579
Alg3	362.573	-0.159519	0.197128	-0.809213	0.418392	0.815877
Alg5	478.888	-0.0825712	0.154056	-0.535981	0.591971	0.895013
Alg6	287.677	-0.104208	0.199268	-0.522958	0.601004	0.899296
Alg8	224.699	-0.134236	0.220747	-0.6081	0.543121	0.875649
Alg9	534.201	0.207724	0.137526	1.51043	0.130933	0.57325
Alk	6.04149	-2.49391	1.70562	-1.46217	0.143693	NA
Alkbh1	118.635	-0.0350879	0.257869	-0.136069	0.891767	0.980465
Alkbh2	29.5719	-0.417334	0.380237	-1.09756	0.272395	0.731966
Alkbh3	305.26	-0.245563	0.244276	-1.00527	0.314768	0.760681
Alkbh4	180.088	-0.159464	0.17117	-0.931613	0.351537	0.782126
Alkbh5	1941.92	0.011543	0.126458	0.0912792	0.927271	0.989299
Alkbh6	269.797	-0.237284	0.200907	-1.18107	0.237576	0.701603
Alkbh7	122.616	-0.624996	0.239253	-2.61228	0.00899413	0.181784
Alkbh8	94.8928	-0.264679	0.294726	-0.89805	0.369159	0.790644
Allc	0	NA	NA	NA	NA	NA
Alms1	63.186	-0.557358	0.322385	-1.72886	0.0838344	0.496494
Alox12	10.7822	0.270434	0.624491	0.433048	0.66498	NA
Alox12b	0	NA	NA	NA	NA	NA
Alox12e	1.07415	-0.693915	1.96413	-0.353293	0.723868	NA
Alox15	13.5333	-1.4407	0.668036	-2.15662	0.0310356	NA
Alox5	57.1259	-0.170615	0.362093	-0.47119	0.637505	0.911317
Alox5ap	62.5794	-0.544548	0.364922	-1.49223	0.135639	0.580102
Alox8	12.2884	-0.0803743	0.57237	-0.140424	0.888325	NA
Aloxe3	0.756779	0.0252528	2.23286	0.0113096	0.990976	NA
Alpi	43444.8	0.303337	0.265276	1.14348	0.252841	0.713549
Alpk1	154.462	-1.01811	0.881179	-1.1554	0.247927	0.709038
Alpk2	0.650771	-0.681017	2.67024	-0.255039	0.798693	NA
Alpk3	14.4008	0.208211	0.681235	0.305637	0.759881	NA
Alpl	3.87189	-0.00849463	1.09346	-0.00776856	0.993802	NA
Alppl2	64.0723	0.0972098	0.276166	0.351998	0.72484	0.938489
Als2	1166.32	0.116328	0.314176	0.370265	0.711185	0.936416
Als2cl	365.733	0.0877106	0.25048	0.35017	0.726211	0.939326
Als2cr11	0.0796919	-0.949896	4.40746	-0.21552	0.829362	NA
Als2cr12	146.613	0.218649	0.241866	0.904009	0.365991	0.789597
Als2cr4	33.2341	-0.0562297	0.394125	-0.14267	0.886551	0.980465
Alx1	0	NA	NA	NA	NA	NA
Alx3	0	NA	NA	NA	NA	NA
Alx4	2.65706	1.22795	1.05203	1.16721	0.243124	NA
Amac1	0.864796	0.00773477	1.8631	0.00415155	0.996688	NA
Amacr	397.226	0.0143103	0.226226	0.0632567	0.949562	0.990148
Ambn	0.0958091	-0.949896	4.40746	-0.21552	0.829362	NA
Ambp	33.7211	-0.533344	0.468458	-1.13851	0.254908	0.716267
Ambra1	670.858	0.240138	0.149491	1.60637	0.108193	0.533623
Amd-ps3	24.5619	4.38097	1.52205	2.87832	0.00399793	0.120724
Amd1	719.147	-0.0507542	0.187974	-0.270007	0.787155	0.952011
Amd2	73.5067	4.04164	1.8061	2.23777	0.025236	0.307246
Amdhd1	0.269668	0.0114741	4.40746	0.00260333	0.997923	NA
Amdhd2	992.651	0.143834	0.341198	0.421555	0.67335	0.924811
Amelx	0	NA	NA	NA	NA	NA
Amfr	1799.81	0.171411	0.126023	1.36016	0.17378	0.635119
Amh	3.22492	0.143534	1.05582	0.135946	0.891864	NA
Amhr2	2.89296	1.57493	1.32933	1.18476	0.236112	NA
Amica1	253.75	-0.377324	0.243743	-1.54804	0.121613	0.555535
Amigo1	90.6519	-0.212363	0.28839	-0.736376	0.461502	0.837867
Amigo2	71.2525	-0.439018	0.377969	-1.16152	0.245431	0.707869
Amigo3	139.61	0.550607	0.273564	2.01271	0.0441447	0.388658
Ammecr1	179.707	-0.161004	0.329147	-0.489155	0.624732	0.906252
Ammecr1l	569.33	0.04192	0.195584	0.214333	0.830287	0.966062
Amn	1593.7	0.200342	0.26911	0.744464	0.456596	0.83605
Amn1	140.673	0.149353	0.272782	0.547516	0.584024	0.892716
Amot	377.628	-0.250866	0.359633	-0.697562	0.485451	0.848483
Amotl1	4.24541	-0.0294651	0.857824	-0.0343487	0.972599	NA
Amotl2	147.39	-0.199946	0.265221	-0.753887	0.450917	0.832957
Ampd1	0.397479	1.74551	4.19353	0.416239	0.677235	NA
Ampd2	515.264	0.0816553	0.209184	0.390352	0.696276	0.935491
Ampd3	202.268	-0.397971	0.254427	-1.56419	0.117773	0.547791
Amph	1.22515	-2.50843	2.0228	-1.24008	0.214947	NA
Amt	68.5437	0.180642	0.271539	0.665251	0.50589	0.858154
Amtn	0	NA	NA	NA	NA	NA
Amy1	8.37467	-0.0374518	1.01913	-0.0367489	0.970685	NA
Amy2a1	0	NA	NA	NA	NA	NA
Amy2a2	0	NA	NA	NA	NA	NA
Amy2a3	0	NA	NA	NA	NA	NA
Amy2a4	0	NA	NA	NA	NA	NA
Amy2a5	0	NA	NA	NA	NA	NA
Amz1	6.37893	-0.00869607	0.727072	-0.0119604	0.990457	NA
Amz2	317.644	0.101308	0.145901	0.694358	0.487457	0.849893
Anapc1	1042.37	0.0257752	0.18587	0.138673	0.889708	0.980465
Anapc10	90.1763	-0.156105	0.222811	-0.700619	0.483541	0.847234
Anapc11	430.352	-0.0814684	0.185628	-0.438879	0.660749	0.922951
Anapc13	372.312	-0.149414	0.229345	-0.651482	0.514735	0.862881
Anapc16	415.857	0.0684436	0.14798	0.462519	0.643709	0.914724
Anapc2	1183.09	0.189695	0.114967	1.64999	0.098945	0.519801
Anapc4	360.82	0.0767336	0.148779	0.515757	0.606024	0.899368
Anapc5	1028.7	-0.220184	0.132497	-1.6618	0.0965536	0.515867
Anapc7	287.351	-0.100477	0.154572	-0.650033	0.515671	0.863615
Ang	214.351	-0.185638	0.375989	-0.493732	0.621495	0.904098
Ang2	0	NA	NA	NA	NA	NA
Ang4	3207.66	-1.18627	0.440803	-2.69115	0.00712062	0.160028
Ang5	3.89973	-1.80491	1.17294	-1.53879	0.123857	NA
Ang6	0	NA	NA	NA	NA	NA
Angel1	36.4842	-0.175413	0.338682	-0.517928	0.604508	0.899368
Angel2	846.945	-0.0649956	0.150031	-0.433215	0.664858	0.92444
Angpt1	0.599319	-2.42708	2.73948	-0.885964	0.375637	NA
Angpt2	15.7329	-0.777717	0.59485	-1.30742	0.191071	0.652888
Angpt4	0.0744885	0	4.40746	0	1	NA
Angptl1	3.92472	0.389524	0.924342	0.421407	0.673458	NA
Angptl2	1.83753	-0.255992	1.35825	-0.188472	0.850507	NA
Angptl3	0.0744885	0	4.40746	0	1	NA
Angptl4	611.546	0.651045	0.355291	1.83243	0.0668874	0.458521
Angptl6	7.62961	0.433594	0.631413	0.686704	0.492269	NA
Angptl7	7.11552	-0.310736	0.697215	-0.445682	0.655827	NA
Ank	1613.79	0.237395	0.172566	1.37568	0.168922	0.628788
Ank1	7.87749	0.383427	0.820056	0.467561	0.640098	NA
Ank2	20.9851	-0.0193213	0.508464	-0.0379993	0.969688	0.99295
[truncated: 20,612 more rows]
