# Supplementary material for: Diet-induced obesity mediated through estrogen-related receptor α is independent of intestinal function
Source: J Biol Chem. 2025 Jan 16;301(2):108197. doi: 10.1016/j.jbc.2025.108197 (PMC11849689; doi:10.1016/j.jbc.2025.108197)
Supplement: Table S2 [file mmc2.xlsx]

## Sheet: Table S2
chr	start	end
chr1	4528405	4528810
chr1	4797343	4797832
chr1	6204172	6204765
chr1	9228482	9228864
chr1	9392985	9393345
chr1	10413942	10414294
chr1	18208636	18208972
chr1	24894662	24895021
chr1	36425112	36425876
chr1	36587308	36587803
chr1	36748341	36748843
chr1	37491431	37491854
chr1	37493026	37493335
chr1	37556373	37556794
chr1	39292059	39292513
chr1	39665236	39665638
chr1	53772254	53772621
chr1	59495945	59496248
chr1	63222852	63223240
chr1	64151634	64151950
chr1	64321790	64322203
chr1	65201882	65202434
chr1	74451195	74451537
chr1	74465550	74466140
chr1	74482272	74485130
chr1	76770902	76771338
chr1	82721951	82722293
chr1	82751273	82752231
chr1	82763236	82763669
chr1	82853737	82854405
chr1	83113604	83114021
chr1	84835958	84836434
chr1	88080214	88080662
chr1	88993428	88993931
chr1	88996826	88997491
chr1	89642930	89643371
chr1	90002297	90002693
chr1	95531518	95532831
chr1	95589570	95589892
chr1	95746075	95746611
chr1	95978043	95978583
chr1	103901834	103902176
chr1	119921571	119921881
chr1	120855294	120855604
chr1	126864256	126864837
chr1	127246166	127246570
chr1	130207891	130208302
chr1	130212389	130212839
chr1	130213154	130213692
chr1	130220781	130221272
chr1	132628640	132628941
chr1	132630532	132630892
chr1	132640735	132641640
chr1	132641943	132642274
chr1	132728032	132728637
chr1	132729042	132729649
chr1	132750134	132750654
chr1	133693625	133693975
chr1	134009897	134010829
chr1	134225348	134225733
chr1	134980410	134980883
chr1	135779141	135779446
chr1	137150720	137151055
chr1	137152222	137152853
chr1	137716511	137717073
chr1	141441100	141441446
chr1	144255025	144255428
chr1	144990050	144990441
chr1	147294460	147294814
chr1	157842472	157843159
chr1	166366687	166367702
chr1	166368181	166368611
chr1	166378154	166378881
chr1	166380929	166381517
chr1	166382760	166383222
chr1	166385091	166388667
chr1	166389454	166389844
chr1	166390676	166391613
chr1	168068062	168068554
chr1	169204112	169204564
chr1	174430345	174430689
chr1	174492993	174493341
chr1	180248391	180249001
chr1	181586214	181586535
chr1	183673256	183673638
chr1	184430825	184431524
chr1	186666704	186667056
chr1	187017485	187017823
chr1	187136158	187140301
chr1	192780492	192781430
chr1	193463926	193464259
chr1	194289851	194290193
chr10	3837589	3837914
chr10	5433188	5433529
chr10	5914123	5914478
chr10	7124722	7125050
chr10	7231241	7232020
chr10	7234552	7235132
chr10	7236167	7236922
chr10	7246101	7246424
chr10	7552236	7552579
chr10	14818938	14819246
chr10	21000647	21000976
chr10	24547452	24547796
chr10	24589527	24589949
chr10	26493106	26493593
chr10	26518471	26519133
chr10	29418764	29419117
chr10	42182393	42183596
chr10	42198042	42198428
chr10	43260071	43260507
chr10	51997865	51998315
chr10	57170694	57171054
chr10	57514269	57514646
chr10	60585992	60586332
chr10	61692263	61692583
chr10	62446724	62447137
chr10	66372502	66373186
chr10	66383694	66384248
chr10	68004189	68004685
chr10	70807287	70807589
chr10	74827072	74827424
chr10	75026702	75027118
chr10	75027841	75028707
chr10	75398596	75399123
chr10	75589597	75590119
chr10	78996180	78997004
chr10	79286579	79287243
chr10	79289887	79290725
chr10	79295770	79297494
chr10	79297888	79298402
chr10	79317074	79317663
chr10	79605069	79605503
chr10	79609923	79610242
chr10	79611039	79611885
chr10	79712030	79712504
chr10	79794638	79795354
chr10	79799513	79799870
chr10	79801549	79801854
chr10	80127388	80127757
chr10	80223597	80223918
chr10	80545050	80547183
chr10	80553580	80554048
chr10	80591824	80592279
chr10	80601852	80602285
chr10	80604230	80604701
chr10	80639600	80640284
chr10	80856378	80857013
chr10	80859147	80863442
chr10	81005591	81006082
chr10	81023906	81024364
chr10	90585933	90586847
chr10	90589933	90590330
chr10	93661869	93662200
chr10	98056586	98056905
chr10	99381131	99381455
chr10	114752692	114753119
chr10	116892913	116893229
chr10	122272538	122272986
chr10	126587887	126588285
chr10	126611224	126612075
chr10	127098357	127098733
chr10	127144547	127145194
chr10	127330272	127330613
chr10	127392081	127392678
chr10	127472486	127472989
chr10	127519649	127521453
chr10	127774115	127774606
chr10	127774948	127776135
chr10	127805245	127805565
chr10	128649727	128650034
chr11	3068644	3068972
chr11	3882566	3882980
chr11	3994677	3995022
chr11	4603754	4604386
chr11	5611336	5611860
chr11	5906950	5907579
chr11	5908422	5908874
chr11	5909458	5910402
chr11	5912084	5913236
chr11	6123117	6123665
chr11	6143184	6143634
chr11	6191784	6193138
chr11	6315251	6315801
chr11	6525773	6526199
chr11	7479624	7479927
chr11	9017907	9018618
chr11	10570127	10570505
chr11	19762227	19762739
chr11	19841289	19841730
chr11	21470354	21471209
chr11	30056019	30056383
chr11	40000984	40001334
chr11	43362742	43363158
chr11	53243770	53244353
chr11	53296840	53297386
chr11	53575847	53576458
chr11	54786493	54786842
chr11	54931615	54931933
chr11	55481813	55482202
chr11	57613543	57614270
chr11	58206704	58207178
chr11	58207576	58207976
chr11	58208661	58209374
chr11	62365032	62365381
chr11	62365873	62366699
chr11	63892597	63892956
chr11	66849737	66850072
chr11	68825641	68826029
chr11	69660691	69660994
chr11	69779542	69779975
chr11	70455679	70455980
chr11	70464583	70465749
chr11	70551193	70551530
chr11	71016056	71016451
chr11	72288546	72288975
chr11	73013148	73013494
chr11	74037586	74037949
chr11	74462562	74463520
chr11	74570099	74570640
chr11	75275922	75276546
chr11	75323255	75323615
chr11	75344856	75345652
chr11	75348411	75348725
chr11	75374145	75374517
chr11	75493239	75493539
chr11	77579550	77580008
chr11	78074212	78074567
chr11	78208162	78209283
chr11	78247439	78247786
chr11	78252048	78252379
chr11	78617157	78617496
chr11	79475455	79475904
chr11	83970343	83970645
chr11	84632417	84632977
chr11	84640735	84641410
chr11	84748481	84748782
chr11	86208651	86209101
chr11	86393819	86396021
chr11	86734629	86735074
chr11	87793678	87794902
chr11	87800374	87800770
chr11	90225043	90225423
chr11	90499711	90500189
chr11	94073740	94074044
chr11	94075598	94076348
chr11	94076885	94077496
chr11	94077994	94078507
chr11	95666824	95667222
chr11	95682418	95683103
chr11	95688608	95689136
chr11	95801338	95801674
chr11	95936491	95936968
chr11	96796307	96797095
chr11	96798846	96799948
chr11	97523740	97524142
chr11	97672949	97673275
chr11	97678343	97678890
chr11	98211270	98211851
chr11	98245539	98246020
chr11	98604111	98604446
chr11	98616173	98616557
chr11	98627714	98628271
chr11	98634183	98635089
chr11	99287663	99288908
chr11	99290067	99291416
chr11	99291757	99292197
chr11	99293621	99295272
chr11	99295731	99299454
chr11	100001550	100002048
chr11	100956829	100957331
chr11	101223816	101224329
chr11	101502971	101503272
chr11	101524741	101525114
chr11	102015984	102016681
chr11	102268925	102269590
chr11	106807174	106807667
chr11	108872974	108873407
chr11	110655881	110656236
chr11	114358944	114359254
chr11	115024985	115025594
chr11	115043340	115044201
chr11	115045521	115045942
chr11	115046343	115046849
chr11	115208722	115209067
chr11	115308451	115308919
chr11	115309435	115309911
chr11	115319500	115320131
chr11	115324337	115325145
chr11	115336216	115336884
chr11	115733765	115734173
chr11	115756871	115759204
chr11	115866978	115867298
chr11	116713852	116714592
chr11	117039101	117039478
chr11	117690829	117691356
chr11	118110188	118110551
chr11	118843725	118844056
chr11	118856899	118860126
chr11	118861070	118861616
chr11	118967371	118967889
chr11	119962530	119962941
chr11	120208851	120209531
chr11	120345994	120346443
chr11	120367751	120368391
chr11	120470112	120470636
chr11	120477514	120478670
chr11	120914303	120914877
chr12	7984478	7986061
chr12	8013575	8013938
chr12	8014537	8015564
chr12	8016837	8020116
chr12	8023295	8025647
chr12	8413843	8414175
chr12	10397631	10398329
chr12	16900974	16901396
chr12	21442736	21443071
chr12	21468594	21468947
chr12	31440109	31440568
chr12	31760345	31760677
chr12	32035885	32036253
chr12	32147770	32148456
chr12	40661296	40661686
chr12	40823627	40824125
chr12	52269227	52269621
chr12	52930944	52931303
chr12	53548996	53549442
chr12	55413874	55414261
chr12	55743823	55744167
chr12	56499353	56499729
chr12	59015955	59016379
chr12	60112142	60112696
chr12	60139306	60139802
chr12	63425848	63426223
chr12	70468286	70468690
chr12	70613045	70613515
chr12	70725420	70725875
chr12	78049684	78050030
chr12	78299227	78299707
chr12	80245306	80245618
chr12	82027024	82027543
chr12	83382482	83382906
chr12	85626223	85626761
chr12	86813293	86813647
chr12	86814896	86816095
chr12	86816543	86819104
chr12	86819628	86819938
chr12	101437764	101438231
chr12	101444763	101445374
chr12	104671485	104671969
chr12	108933203	108933579
chr12	109490351	109490829
chr12	110526803	110527158
chr12	112217339	112217799
chr12	112675888	112676251
chr12	112913468	112914539
chr12	113204663	113205355
chr12	113951869	113952236
chr12	114390355	114391777
chr12	114392987	114393700
chr13	3925459	3926017
chr13	4263985	4264460
chr13	6646366	6647077
chr13	6783647	6783957
chr13	8995539	8995927
chr13	13222621	13222990
chr13	16976635	16976939
chr13	18097472	18097924
chr13	21923623	21924035
chr13	23776053	23776403
chr13	23779761	23780219
chr13	23789876	23790284
chr13	23830763	23831638
chr13	24006941	24007309
chr13	30636839	30637146
chr13	32932827	32934493
chr13	37948727	37949049
chr13	40947325	40947662
chr13	41112255	41112679
chr13	41923698	41924091
chr13	43378818	43379424
chr13	43400798	43401112
chr13	44504099	44504403
chr13	44964940	44965302
chr13	45396062	45396391
chr13	46363319	46363647
chr13	49311147	49312067
chr13	52074861	52075193
chr13	54844262	54844678
chr13	56689866	56690246
chr13	56779391	56779795
chr13	58480161	58480547
chr13	59240057	59241545
chr13	59870681	59871572
chr13	64283257	64283587
chr13	64349481	64350225
chr13	67005886	67006202
chr13	73468599	73468971
chr13	73816231	73816845
chr13	73848541	73848848
chr13	74239712	74240212
chr13	74259495	74259825
chr13	74487190	74487785
chr13	75977392	75977729
chr13	76111703	76112087
chr13	86185854	86186398
chr13	94376622	94376934
chr13	96612552	96613181
chr13	97345428	97346163
chr13	97631118	97631526
chr13	97954421	97954908
chr13	99463369	99464015
chr13	101184378	101184767
chr13	102793825	102794212
chr13	104766401	104766767
chr13	104819301	104819734
chr13	107089019	107089365
chr13	112753546	112753858
chr13	114409135	114409493
chr13	120278160	120278651
chr14	8891119	8891459
chr14	9005096	9005571
chr14	9082828	9083166
chr14	17145613	17145990
chr14	17522207	17522564
chr14	19898104	19898516
chr14	20997508	20998078
chr14	21748850	21749197
chr14	22667546	22667997
chr14	26027832	26028331
chr14	26303725	26304127
chr14	26513693	26514165
chr14	32642991	32643321
chr14	34027448	34028288
chr14	34260641	34260980
chr14	35198081	35198400
chr14	35398539	35399304
chr14	42271998	42272380
chr14	43224776	43225089
chr14	45085195	45085526
chr14	46616544	46616852
chr14	51617811	51618268
chr14	51683518	51684011
chr14	52525426	52525911
chr14	54863930	54864284
chr14	54980536	54981029
chr14	63864191	63864527
chr14	63943989	63944846
chr14	66492108	66492499
chr14	66699132	66699949
chr14	79249189	79249646
chr14	79397082	79397477
chr14	81956994	81957391
chr14	83696062	83696398
chr14	87815761	87816075
chr14	88226866	88227192
chr14	92628820	92629207
chr14	99702205	99702579
chr14	99850662	99850988
chr14	105697574	105698486
chr14	110079979	110080318
chr14	120678237	120678585
chr14	121862561	121863025
chr14	121872999	121873464
chr14	122407113	122407539
chr14	122580870	122581338
chr14	124129890	124130398
chr14	124942177	124942507
chr15	3220567	3221349
chr15	3229167	3230564
chr15	3231482	3232631
chr15	14221707	14222032
chr15	17386949	17387307
chr15	17681448	17681772
chr15	23878315	23878654
chr15	25293983	25294338
chr15	30151682	30151997
chr15	31493614	31493962
chr15	31513183	31513552
chr15	35867521	35867857
chr15	36828593	36829170
chr15	46335823	46336203
chr15	49493516	49493856
chr15	50196125	50196465
chr15	57536947	57537270
chr15	58270109	58270614
chr15	58765233	58765615
chr15	64789837	64790170
chr15	66914707	66915230
chr15	72983432	72983921
chr15	74707915	74708997
chr15	74916794	74917335
chr15	75317428	75317803
chr15	75674640	75675027
chr15	75933244	75935438
chr15	75948354	75948678
chr15	76004513	76005116
chr15	76006350	76006918
chr15	76173958	76174805
chr15	76328530	76329238
chr15	76331521	76331846
chr15	76336173	76336912
chr15	76340762	76342212
chr15	76447237	76447553
chr15	76456384	76456705
chr15	76520343	76521294
chr15	76526232	76526709
chr15	76531582	76532321
chr15	76734745	76735114
chr15	78679703	78680156
chr15	78680624	78681740
chr15	79115295	79115924
chr15	80022202	80022557
chr15	80086010	80086629
chr15	80088391	80088896
chr15	81139725	81140537
chr15	81384062	81384388
chr15	81688435	81688769
chr15	81702388	81703481
chr15	82183493	82184192
chr15	83298097	83298538
chr15	83907079	83907476
chr15	84022696	84023082
chr15	85074949	85075574
chr15	85565091	85565783
chr15	86016267	86016857
chr15	89230323	89230640
chr15	96116269	96116692
chr15	97711155	97711530
chr15	97735182	97736352
chr15	98364431	98364799
chr15	98860863	98861358
chr15	99224064	99224542
chr15	99234350	99234660
chr15	99530733	99531091
chr15	99553841	99554539
chr15	99555019	99555414
chr15	99695794	99696180
chr15	100463155	100463609
chr15	100592278	100592755
chr15	101228268	101228610
chr15	102004019	102004414
chr15	102501008	102501495
chr16	3116189	3116634
chr16	4726522	4726947
chr16	4886398	4886940
chr16	10428439	10428860
chr16	10454192	10454902
chr16	11144037	11144370
chr16	11322556	11322886
chr16	11683461	11683953
chr16	11908894	11909315
chr16	18639480	18639856
chr16	20098222	20098591
chr16	23107836	23108358
chr16	24366163	24366572
chr16	24407020	24407412
chr16	26497090	26497523
chr16	26661472	26661796
chr16	31901964	31902415
chr16	32608564	32608943
chr16	32940550	32940889
chr16	33794239	33795422
chr16	33798012	33798315
chr16	33799664	33800394
chr16	33801473	33802427
chr16	33821767	33822109
chr16	33822905	33823281
chr16	34001091	34001407
chr16	34029839	34030201
chr16	34931195	34931531
chr16	35911644	35911960
chr16	37654621	37655105
chr16	38287689	38288370
chr16	43979409	43979922
chr16	48857853	48858172
chr16	53575277	53575617
chr16	55521843	55522229
chr16	55809846	55810601
chr16	56209226	56209730
chr16	57084847	57085182
chr16	57391353	57391765
chr16	57963142	57963553
chr16	61292230	61292594
chr16	70214198	70214628
chr16	73736454	73736822
chr16	74174772	74175142
chr16	76354347	76354950
chr16	78303931	78304441
chr16	79543254	79543593
chr16	79784522	79784880
chr16	79894150	79894477
chr16	83237399	83237700
chr16	83263542	83263883
chr16	84834692	84835033
chr16	91931297	91931808
chr16	93608117	93608548
chr16	94792896	94793236
chr16	95903573	95904508
chr16	95907178	95907547
chr16	96304540	96305387
chr16	97726418	97726732
chr16	97832190	97832572
chr17	3299692	3299996
chr17	5843089	5843484
chr17	6300390	6300695
chr17	6445329	6445672
chr17	6939112	6939727
chr17	6941557	6942021
chr17	6971081	6971463
chr17	6981473	6981935
chr17	6985976	6987008
chr17	7016370	7016670
chr17	11146097	11146448
chr17	12581046	12581371
chr17	12916788	12917407
chr17	13743593	13744248
chr17	13745072	13745904
chr17	14096320	14096874
chr17	14184946	14185505
chr17	17257758	17258321
chr17	17315672	17316208
chr17	22608943	22609287
chr17	23123879	23124188
chr17	24174370	24174842
chr17	24300949	24301289
chr17	24337873	24338304
chr17	24340874	24341175
chr17	24984892	24985405
chr17	24986128	24986976
chr17	26361872	26362369
chr17	26554534	26554874
chr17	29231256	29231731
chr17	29571776	29572168
chr17	29576106	29577016
chr17	29628775	29629128
chr17	30144933	30145244
chr17	30220431	30220850
chr17	31615761	31616497
chr17	33038153	33038593
chr17	33061894	33062350
chr17	34136628	34137334
chr17	34634847	34635158
chr17	34655878	34656453
chr17	34661475	34662338
chr17	34662774	34663793
chr17	35977894	35978244
chr17	36033549	36034232
chr17	36053475	36054573
chr17	36055062	36055522
chr17	36220589	36221318
chr17	37433177	37433550
chr17	39980118	39982865
chr17	39983234	39985680
chr17	41167956	41168323
chr17	42119897	42120217
chr17	43021640	43022210
chr17	43242952	43243358
chr17	44288835	44289173
chr17	50485708	50486269
chr17	56407966	56409585
chr17	56415344	56415906
chr17	57120303	57120610
chr17	57378888	57381724
chr17	69426885	69427227
chr17	73462006	73462392
chr17	74278964	74280789
chr17	74299108	74299410
chr17	74339592	74340095
chr17	78814669	78815574
chr17	79789864	79790229
chr17	84049556	84050035
chr17	87153544	87153949
chr17	88037180	88037578
chr17	88838818	88839385
chr17	95234169	95234645
chr18	3623355	3623784
chr18	9175946	9176362
chr18	10548158	10548822
chr18	20464871	20465279
chr18	32535808	32536180
chr18	35086967	35087321
chr18	35114018	35114407
chr18	36546620	36547065
chr18	36903903	36904230
chr18	39244055	39244483
chr18	39718089	39718612
chr18	43884473	43884788
chr18	47489171	47489757
chr18	51780236	51780618
chr18	55733604	55734004
chr18	58446277	58446584
chr18	60765709	60766265
chr18	60820383	60821252
chr18	60906420	60907277
chr18	61453602	61453926
chr18	66674473	66675137
chr18	67404778	67405160
chr18	67448110	67448557
chr18	67608312	67608668
chr18	73401762	73402384
chr18	73990052	73990387
chr18	74893031	74893445
chr18	75534978	75535292
chr18	78012635	78013499
chr18	78087301	78087996
chr18	81991495	81993004
chr18	82753748	82754723
chr18	84261225	84261543
chr18	84846072	84846977
chr18	85064472	85064903
chr18	85873043	85873363
chr18	88126802	88127202
chr18	88787773	88788081
chr18	90771600	90772002
chr19	3719097	3719500
chr19	3823826	3825045
chr19	3831749	3832162
chr19	3912332	3912643
chr19	4012419	4012775
chr19	4046469	4047042
chr19	5794809	5795399
chr19	5801241	5802637
chr19	5803181	5803623
chr19	5825629	5826667
chr19	5829466	5830195
chr19	5832028	5832634
chr19	5833067	5833993
chr19	5834333	5834951
chr19	5835537	5835976
chr19	5837042	5839202
chr19	5839890	5841656
chr19	5841987	5845730
chr19	5924473	5924810
chr19	6058836	6059431
chr19	6263457	6264487
chr19	6265401	6265910
chr19	6267095	6272355
chr19	6984125	6984882
chr19	6994202	6994836
chr19	6996530	6997169
chr19	7025058	7026666
chr19	7055155	7055527
chr19	7291777	7292153
chr19	8787699	8788181
chr19	9087034	9087381
chr19	9092436	9092882
chr19	10059052	10059518
chr19	11868576	11868928
chr19	14556830	14557257
chr19	21233690	21234178
chr19	21461860	21462473
chr19	21858811	21859156
chr19	24603049	24603590
chr19	24988131	24988613
chr19	29273604	29274226
chr19	29891061	29891602
chr19	32540415	32540860
chr19	34473295	34473600
chr19	37249745	37250205
chr19	41653182	41653486
chr19	41986805	41987484
chr19	43598518	43599669
chr19	43861829	43862426
chr19	43864280	43864601
chr19	43867193	43869436
chr19	43869922	43870770
chr19	43883954	43884275
chr19	43915627	43915940
chr19	43968743	43969132
chr19	44470214	44470774
chr19	47164507	47165167
chr19	47653114	47653939
chr19	55322164	55322600
chr19	55332183	55332728
chr19	55939799	55940181
chr19	57388860	57389336
chr2	5455556	5455939
chr2	10001202	10002048
chr2	10100087	10100428
chr2	14098014	14098543
chr2	15421421	15421729
chr2	20675609	20675922
chr2	22297030	22297491
chr2	25079089	25079791
chr2	25123038	25123400
chr2	26456171	26456714
chr2	26466686	26467934
chr2	27103872	27104260
chr2	27245379	27245814
chr2	28789056	28789471
chr2	30026887	30027309
chr2	30573402	30574299
chr2	31556236	31556683
chr2	32326942	32327434
chr2	33323368	33323860
chr2	35160317	35160631
chr2	35547625	35547926
chr2	37283454	37283774
chr2	40411480	40411970
chr2	58999849	59000347
chr2	60564590	60564915
chr2	62163347	62165562
chr2	62229166	62229638
chr2	62241553	62241901
chr2	65575511	65575829
chr2	69154975	69155316
chr2	71445324	71445656
chr2	72649306	72649814
chr2	73748647	73749681
chr2	74237134	74237446
chr2	74663897	74664406
chr2	75029292	75029769
chr2	75478538	75478975
chr2	75535305	75535895
chr2	75541949	75542680
chr2	75668428	75668858
chr2	83206422	83206797
chr2	84458790	84459350
chr2	84667421	84667747
chr2	87870936	87871347
chr2	90686767	90687253
chr2	90744542	90744958
chr2	91779484	91779856
chr2	93285591	93286053
chr2	96033986	96034406
chr2	105401633	105402071
chr2	111728601	111728921
chr2	119569851	119570239
chr2	120389055	120389360
chr2	121183266	121184344
chr2	121185462	121185899
chr2	121190798	121192438
chr2	121275907	121276648
chr2	122483600	122484023
chr2	125443242	125443596
chr2	127095617	127096329
chr2	128005678	128006045
chr2	128522044	128522574
chr2	128547105	128547520
chr2	132403962	132404268
chr2	136607213	136607872
chr2	138292775	138293099
chr2	140639961	140640487
chr2	150570510	150570928
chr2	151165481	151165825
chr2	151406439	151406985
chr2	151931635	151931953
chr2	151936295	151936852
chr2	152562960	152563635
chr2	154262492	154262926
chr2	155207770	155208209
chr2	156005224	156005843
chr2	156689413	156689780
chr2	157070888	157071446
chr2	160048873	160049323
chr2	160158862	160159269
chr2	160191151	160191647
chr2	160713307	160713774
chr2	163353443	163353921
chr2	163354261	163354703
chr2	163355274	163355607
chr2	163400479	163400903
chr2	163441345	163441725
chr2	163443456	163443813
chr2	163547313	163549251
chr2	163554306	163555058
chr2	163559375	163559690
chr2	163570841	163571189
chr2	164263024	164263410
chr2	164267152	164267530
chr2	164353446	164356361
chr2	164356687	164357041
chr2	164602675	164603079
chr2	165966304	165966923
chr2	166483701	166484023
chr2	166656090	166657376
chr2	167157724	167158169
chr2	167173590	167174130
chr2	167200510	167200996
chr2	167209181	167209527
chr2	167241577	167242310
chr2	167920445	167920843
chr2	169928891	169929262
chr2	172978085	172979047
chr2	172984956	172985568
chr2	174289108	174289633
chr2	174298683	174299164
chr2	174573781	174574359
chr2	180048848	180049455
chr2	180190349	180190893
chr2	180394292	180394634
chr2	180659848	180660283
chr2	181747500	181747916
chr3	3319270	3319638
chr3	3583057	3583363
chr3	3634113	3634610
chr3	5031558	5031905
chr3	5576388	5576715
chr3	5860397	5860767
chr3	8332809	8333199
chr3	8988594	8989122
chr3	9002560	9002915
chr3	9951852	9952225
chr3	10460823	10461125
chr3	14309358	14309710
chr3	14886223	14886648
chr3	22910379	22910681
chr3	28012507	28013399
chr3	28594690	28595082
chr3	28596923	28598054
chr3	29742439	29742936
chr3	29771136	29771458
chr3	32635989	32636492
chr3	51006574	51006882
chr3	51037397	51037769
chr3	51212279	51212900
chr3	54893100	54893507
chr3	58080525	58080853
chr3	60886160	60886471
chr3	60904410	60904796
chr3	65463073	65463417
chr3	65470211	65470556
chr3	67234017	67234373
chr3	70643007	70643380
chr3	72689331	72689689
chr3	72690265	72691310
chr3	72693296	72693598
chr3	72696182	72697330
chr3	72736711	72737657
chr3	72751880	72752523
chr3	72753379	72753720
chr3	72763874	72764605
chr3	72764998	72765375
chr3	72770057	72770679
chr3	74152824	74153193
chr3	75154859	75155269
chr3	77376961	77377261
chr3	78985350	78985802
chr3	80825954	80826407
chr3	83215459	83215808
chr3	84232943	84233363
chr3	84656624	84656943
chr3	85691688	85691989
chr3	87312986	87313287
chr3	89082043	89082835
chr3	90972832	90973138
chr3	92022636	92023145
chr3	92048517	92049067
chr3	95440039	95440374
chr3	95507300	95507701
chr3	96043391	96044199
chr3	96049487	96050311
chr3	96362171	96363026
chr3	96378042	96378546
chr3	96379328	96379926
chr3	96381121	96381502
chr3	96645987	96646488
chr3	97635694	97636115
chr3	101304217	101305248
chr3	101317706	101318019
chr3	101402614	101402999
chr3	101406594	101408566
chr3	101421097	101421900
chr3	102641115	102641474
chr3	104025059	104025462
chr3	104442636	104443093
chr3	104565081	104565700
chr3	107499724	107500194
chr3	107752646	107752979
chr3	111529373	111529724
chr3	113687422	113687818
chr3	114297477	114297862
chr3	116510786	116511169
chr3	121570171	121570834
chr3	121913434	121913766
chr3	122215510	122215891
chr3	122600804	122601826
chr3	122602951	122604655
chr3	125832367	125832793
chr3	125836397	125836910
chr3	129028041	129028646
chr3	129281835	129282342
chr3	129604740	129605482
chr3	133305189	133305496
chr3	135003864	135004271
chr3	136424227	136424587
chr3	137774948	137775301
chr3	137781707	137782156
chr3	137793237	137793741
chr3	137904408	137904762
chr3	137994771	137996176
chr3	138716842	138717507
chr3	142407232	142407731
chr3	144621495	144621806
chr3	144636647	144637038
chr3	153607738	153608115
chr3	157760435	157760792
chr4	3866126	3866599
chr4	5679283	5679931
chr4	5856698	5857077
chr4	10088614	10088944
chr4	10602239	10602669
chr4	11656194	11656534
chr4	11740284	11740677
chr4	12035555	12035869
chr4	12061685	12062410
chr4	12777544	12777866
chr4	23067647	23068036
chr4	27818594	27818921
chr4	28670247	28670602
chr4	40745939	40746332
chr4	40917588	40918005
chr4	41702177	41702611
chr4	43455096	43455581
chr4	43800949	43801366
chr4	44084727	44085218
chr4	46572151	46572488
chr4	46607019	46607383
chr4	49547355	49549105
chr4	49561458	49562353
chr4	49609958	49610338
chr4	52901115	52901434
chr4	55879404	55879870
chr4	56570918	56571249
chr4	57139995	57140375
chr4	57968328	57968966
chr4	62156532	62158368
chr4	63219787	63220196
chr4	69228683	69229064
chr4	71739553	71739904
chr4	72512413	72513212
chr4	73401147	73401551
chr4	74950029	74950458
chr4	77959276	77959617
chr4	79131995	79132307
chr4	79161030	79161366
chr4	79877345	79877681
chr4	83016659	83017027
chr4	87324681	87324996
chr4	88368078	88368387
chr4	89093887	89094456
chr4	89111797	89112188
chr4	93867370	93867799
chr4	94717011	94718139
chr4	94811429	94811819
chr4	94950629	94951143
chr4	95720178	95720479
chr4	104932405	104932718
chr4	106294722	106295064
chr4	114338386	114338712
chr4	115692647	115692952
chr4	117907517	117907873
chr4	119840947	119841253
chr4	119863950	119864764
chr4	120486788	120487108
chr4	120487859	120488310
chr4	120498354	120498811
chr4	122959441	122959932
chr4	128666808	128667123
chr4	128787754	128788110
chr4	128925050	128925435
chr4	128950136	128950731
chr4	131452159	131452469
chr4	132653254	132653925
chr4	132655053	132655380
chr4	132655998	132657253
chr4	132657781	132658748
chr4	132678016	132678465
chr4	132996368	132996690
chr4	133108865	133109174
chr4	133154284	133154622
chr4	133435233	133435666
chr4	133437955	133438621
chr4	133716541	133716858
chr4	133721063	133721417
chr4	133952354	133952682
chr4	134478366	134479157
chr4	134479510	134480311
chr4	135700072	135700516
chr4	137889277	137889597
chr4	137990518	137991022
chr4	138529310	138529922
chr4	138560115	138560444
chr4	138563609	138564155
chr4	138686595	138687233
chr4	139184823	139185267
chr4	139206509	139207016
chr4	141100954	141101433
chr4	141173627	141174383
chr4	144491284	144492010
chr4	144783895	144784217
chr4	148159077	148159707
chr4	148193523	148193993
chr4	148211990	148212908
chr4	148772267	148772853
chr4	148789702	148790160
chr4	149610347	149611141
chr4	150288730	150289080
chr4	153871414	153871743
chr4	154441131	154441546
chr4	154537283	154537675
chr4	154790501	154790830
chr4	155061846	155062419
chr4	155157850	155158376
chr5	5783050	5783525
chr5	8056290	8056688
chr5	8753385	8753704
chr5	15119653	15119956
chr5	22938927	22939563
chr5	23899723	23900312
chr5	23950453	23950884
chr5	24485516	24485962
chr5	24638300	24638632
chr5	28197099	28197459
chr5	30022930	30023246
chr5	30478814	30479200
chr5	31223455	31223800
chr5	31246572	31247021
chr5	32291083	32291508
chr5	33080155	33080746
chr5	33446924	33448471
chr5	33449783	33451273
chr5	33456350	33456953
chr5	33457728	33459943
chr5	33461257	33463577
chr5	33464096	33464783
chr5	33470247	33471736
chr5	33472297	33472714
chr5	33473928	33474760
chr5	33491299	33491762
chr5	33497933	33498755
chr5	33502437	33502826
chr5	33506766	33509360
chr5	33509794	33510362
chr5	34711944	34712316
chr5	37089478	37089803
chr5	37117644	37118057
chr5	41682001	41682322
chr5	48236321	48236654
chr5	51337379	51337679
chr5	51797959	51798320
chr5	53658309	53658861
chr5	63351304	63351705
chr5	64228517	64229091
chr5	64688098	64688724
chr5	66444334	66444845
chr5	66471431	66472280
chr5	66489113	66489465
chr5	67738374	67738834
chr5	70735843	70736177
chr5	73314131	73314563
chr5	77245463	77245946
chr5	79845810	79846125
chr5	87663281	87663640
chr5	87939840	87940262
chr5	89250334	89250766
chr5	91585910	91586505
chr5	92357280	92357643
chr5	92720929	92721231
chr5	93228295	93228683
chr5	100001545	100002010
chr5	100843648	100844068
chr5	100973672	100974026
chr5	100975626	100975959
chr5	100979455	100980723
chr5	100981157	100982600
chr5	100992044	100992566
chr5	100994675	100995034
chr5	100995773	100996346
chr5	100997229	100997795
chr5	108948840	108949213
chr5	109072807	109073621
chr5	109074556	109074866
chr5	112920098	112920449
chr5	113645726	113646296
chr5	113647583	113648241
chr5	114325735	114326110
chr5	114328706	114329230
chr5	114625302	114625760
chr5	115798554	115798878
chr5	120126154	120126623
chr5	122303430	122303789
chr5	122306694	122307082
chr5	122605454	122605871
chr5	122735200	122736305
chr5	122998557	122998867
chr5	124416682	124417082
chr5	125190414	125190726
chr5	125845163	125845608
chr5	125864943	125868627
chr5	125868942	125870097
chr5	125885641	125885950
chr5	127490938	127491249
chr5	130230894	130231536
chr5	135485526	135485832
chr5	135583925	135584443
chr5	135592673	135593040
chr5	136064564	136064876
chr5	137399595	137400473
chr5	137585934	137586426
chr5	137625404	137627393
chr5	137632893	137633774
chr5	137639482	137640296
chr5	138330146	138331076
chr5	138331890	138332199
chr5	138351207	138351540
chr5	138369614	138370026
chr5	139450402	139451380
chr5	139807308	139808133
chr5	140287498	140288100
chr5	141130295	141130826
chr5	143584508	143584810
chr5	143663868	143665240
chr5	143666211	143668516
chr5	146786228	146787729
chr5	146811437	146811764
chr5	146820076	146820911
chr5	146880799	146881150
chr5	147569006	147569651
chr5	148105861	148106179
chr5	150456121	150456702
chr5	151907632	151907932
chr6	4873833	4874178
chr6	6135339	6135730
chr6	12996052	12996379
chr6	14809409	14809717
chr6	18711006	18711332
chr6	19021587	19022340
chr6	22502166	22502466
chr6	25462363	25463002
chr6	25936703	25937011
chr6	29297692	29297995
chr6	29698128	29698466
chr6	33009861	33010372
chr6	34254677	34255118
chr6	34361826	34362225
chr6	37756138	37756566
chr6	39193651	39194012
chr6	39214922	39215235
chr6	39542280	39542788
chr6	40583354	40583700
chr6	40584511	40584831
chr6	40585671	40586564
chr6	40587433	40587758
chr6	40591687	40593077
chr6	40594235	40594663
chr6	40602982	40603794
chr6	40629135	40629955
chr6	40677864	40678683
chr6	40719228	40720084
chr6	40722821	40724245
chr6	42108090	42108486
chr6	45784093	45784473
chr6	46342344	46342685
chr6	47698054	47698365
chr6	47722682	47723022
chr6	48814741	48815221
chr6	52630634	52630970
chr6	54211933	54212291
chr6	54550817	54551165
chr6	58924371	58924739
chr6	66963700	66964195
chr6	66964813	66965148
chr6	67095312	67095703
chr6	68175250	68175556
chr6	71149881	71150556
chr6	71151069	71151698
chr6	71153919	71154546
chr6	71155592	71156537
chr6	72322572	72322906
chr6	72389192	72389493
chr6	72548507	72548849
chr6	76797193	76797506
chr6	81948602	81948947
chr6	84647513	84647919
chr6	86465669	86466207
chr6	86596129	86596791
chr6	86599216	86599714
chr6	86604904	86607302
chr6	86610024	86610422
chr6	88201503	88201850
chr6	89960790	89961177
chr6	91423010	91423390
chr6	91635734	91636181
chr6	94340241	94340700
chr6	94705304	94705636
chr6	97098898	97099223
chr6	99827775	99828106
chr6	102763258	102763589
chr6	108485088	108485433
chr6	108608754	108609164
chr6	112988432	112988891
chr6	119160512	119160824
chr6	119360088	119360484
chr6	122911050	122911358
chr6	123312334	123312767
chr6	124365330	124365963
chr6	124663642	124664361
chr6	124665546	124666708
chr6	124667796	124668233
chr6	124762371	124762825
chr6	124763464	124764036
chr6	125111001	125111584
chr6	125113987	125114625
chr6	125114958	125116036
chr6	125221792	125222199
chr6	125311829	125312574
chr6	125313875	125314342
chr6	127231999	127232388
chr6	128612536	128613104
chr6	128613469	128614263
chr6	128614923	128620722
chr6	128621466	128630251
chr6	128631454	128633100
chr6	129040929	129041905
chr6	129044995	129045945
chr6	129046969	129050868
chr6	129116724	129117040
chr6	131498922	131499283
chr6	133596818	133597222
chr6	134514470	134514893
chr6	135276549	135276968
chr6	135335562	135335898
chr6	137498664	137499075
chr6	137518764	137519072
chr6	137973198	137973531
chr6	138048229	138048535
chr6	138930061	138930366
chr6	141284285	141284606
chr6	145159907	145160482
chr6	146991223	146991603
chr7	4098517	4099113
chr7	4100099	4100455
chr7	4122052	4122417
chr7	4396889	4397199
chr7	6106626	6107024
chr7	6107728	6108096
chr7	8334578	8334990
chr7	16618785	16619430
chr7	17592687	17592988
chr7	20006581	20006891
chr7	20281930	20282340
chr7	20408570	20409011
chr7	28378160	28378703
chr7	28873459	28874096
chr7	28876647	28877006
chr7	28898694	28899061
chr7	28908305	28908657
chr7	29160470	29164631
chr7	29619949	29620647
chr7	29621505	29621877
chr7	29623580	29623908
chr7	29624895	29625595
chr7	29627401	29627854
chr7	29706456	29707385
chr7	30025689	30030302
chr7	30032504	30033255
chr7	30064798	30065224
chr7	30291039	30291434
chr7	30969106	30969775
chr7	31491359	31491868
chr7	35003220	35003772
chr7	51921757	51922109
chr7	51923623	51924214
chr7	52567316	52567845
chr7	52829755	52830205
chr7	53005194	53005616
chr7	53303641	53304005
chr7	54094821	54095287
chr7	56570014	56570332
chr7	56687588	56688182
chr7	63417011	63417919
chr7	71628324	71628639
chr7	72600337	72600695
chr7	72612402	72613005
chr7	80702788	80703132
chr7	86447313	86447868
chr7	86473878	86474243
chr7	86964534	86965727
chr7	86966129	86966463
chr7	86971608	86972193
chr7	86973423	86975412
chr7	86985472	86986924
chr7	87202082	87202586
chr7	87330974	87331732
chr7	88255860	88256291
chr7	91174226	91174725
chr7	91298762	91300031
chr7	100365500	100365936
chr7	104548586	104548968
chr7	105495993	105496592
chr7	105533762	105534152
chr7	106310025	106310445
chr7	106363586	106364127
chr7	106378519	106378853
chr7	107649563	107651401
chr7	107848592	107849008
chr7	108986305	108986611
chr7	110260836	110261154
chr7	110436903	110437229
chr7	111624745	111625054
chr7	112544342	112544804
chr7	113219779	113220989
chr7	113221498	113222339
chr7	113223056	113226595
chr7	113466425	113468615
chr7	116746152	116746565
chr7	118209656	118210062
chr7	123444692	123445006
chr7	125412909	125413301
chr7	125676423	125676958
chr7	125849456	125849794
chr7	126659366	126659875
chr7	127294419	127294745
chr7	127330382	127330745
chr7	127778690	127779202
chr7	128998105	128998461
chr7	129244955	129245371
chr7	132155753	132156071
chr7	133591744	133592336
chr7	133618621	133619293
chr7	133940896	133942076
chr7	134416752	134417619
chr7	134489112	134489867
chr7	134521626	134522099
chr7	139865586	139866038
chr7	139968600	139968994
chr7	142716525	142716870
chr7	144708134	144708926
chr7	145457254	145457687
chr7	147281264	147281759
chr7	147283332	147283886
chr7	147287931	147288368
chr7	148105633	148106237
chr7	148113113	148113550
chr7	148115436	148116357
chr7	148525996	148526640
chr7	148529504	148529909
chr7	148703531	148703918
chr7	151008821	151009401
chr7	151575525	151575831
chr8	6495727	6496027
chr8	11009776	11010179
chr8	13723040	13723373
chr8	19775219	19775540
chr8	23474005	23474344
chr8	23733626	23733933
chr8	25548339	25549035
chr8	25616761	25617253
chr8	27766259	27766609
chr8	30827456	30827796
chr8	46496576	46497104
chr8	47103062	47103542
chr8	58060945	58061300
chr8	63480349	63480698
chr8	64069944	64070427
chr8	71948973	71949286
chr8	72596932	72597360
chr8	73046474	73046926
chr8	73223044	73223650
chr8	73285030	73285625
chr8	74223794	74224213
chr8	75468656	75469017
chr8	77421044	77421541
chr8	81691906	81692221
chr8	87500238	87502645
chr8	87595517	87595822
chr8	88712505	88712932
chr8	89268830	89269236
chr8	92745292	92745592
chr8	93349345	93349849
chr8	93356780	93357282
chr8	93411614	93412210
chr8	93415405	93415779
chr8	93672808	93673245
chr8	96910557	96910876
chr8	97296401	97296788
chr8	97309605	97309977
chr8	103077788	103078093
chr8	104402741	104403103
chr8	107255596	107256081
chr8	107332501	107333568
chr8	108020553	108020957
chr8	108578312	108578684
chr8	109128291	109128664
chr8	109963132	109963454
chr8	113424612	113424932
chr8	117710106	117710610
chr8	118048717	118049250
chr8	118229246	118229769
chr8	118230184	118230521
chr8	119857626	119858116
chr8	122624581	122625339
chr8	122852426	122853117
chr8	123192221	123192650
chr8	125098533	125098953
chr8	126337589	126338175
chr8	126415728	126417606
chr8	128430775	128431104
chr8	128440622	128441037
chr8	129260443	129260934
chr9	3000259	3001522
chr9	3001971	3002352
chr9	3003022	3003690
chr9	3004010	3004813
chr9	3006280	3007304
chr9	3009284	3010072
chr9	3010791	3011146
chr9	3012085	3013522
chr9	3014022	3014361
chr9	3015141	3015483
chr9	3016923	3017232
chr9	3017788	3019038
chr9	3019898	3021140
chr9	3024137	3024543
chr9	3025436	3025996
chr9	3029422	3029891
chr9	3030523	3030924
chr9	3031571	3032844
chr9	3033651	3034016
chr9	3034349	3035291
chr9	3037780	3038278
chr9	11725429	11725804
chr9	15049988	15050291
chr9	21025219	21025529
chr9	21070046	21070350
chr9	21494522	21494833
chr9	30927013	30927564
chr9	34846319	34849891
chr9	34850204	34851304
chr9	34853671	34854646
chr9	34860189	34860740
chr9	34861139	34861807
chr9	34863613	34864130
chr9	34867243	34867808
chr9	34872757	34873141
chr9	34873596	34873910
chr9	34874757	34875149
chr9	34876963	34877379
chr9	34878987	34879582
chr9	34880307	34880700
chr9	34881019	34884711
chr9	34889997	34891314
chr9	34893926	34895779
chr9	34917583	34918447
chr9	43072256	43072658
chr9	44728550	44728872
chr9	45010312	45010684
chr9	46009011	46009314
chr9	46032210	46032578
chr9	46036954	46037515
chr9	46037847	46039895
chr9	46043525	46043882
chr9	46049657	46053070
chr9	50411579	50411979
chr9	51038973	51039421
chr9	54434305	54434980
chr9	55359388	55359980
chr9	56071382	56071732
chr9	57369086	57369876
chr9	57385370	57385754
chr9	57398057	57398405
chr9	57807488	57807848
chr9	59504127	59504522
chr9	61201872	61202325
chr9	61215578	61216059
chr9	63049017	63049330
chr9	63246647	63246959
chr9	63508170	63508549
chr9	65270456	65271049
chr9	66131540	66131900
chr9	70124833	70125268
chr9	71333133	71333776
chr9	78022985	78023486
chr9	79607144	79607553
chr9	93710367	93710813
chr9	96796148	96796508
chr9	98390979	98394421
chr9	98395549	98397143
chr9	98398239	98399498
chr9	98403087	98403889
chr9	98406351	98408569
chr9	98411192	98412791
chr9	98413315	98413892
chr9	98414225	98415176
chr9	99142702	99143247
chr9	106073609	106074160
chr9	107199289	107199753
chr9	107465187	107465797
chr9	107473527	107473849
chr9	108393039	108393426
chr9	108838231	108839259
chr9	113147769	113148171
chr9	121226262	121226689
chr9	121251745	121252117
chr9	121343916	121344578
chr9	121345641	121346055
chr9	123438126	123438608
chr9	123542153	123542470
chr9	123542892	123543251
chrX	7595088	7595410
chrX	9900290	9900965
chrX	13038883	13039253
chrX	22345234	22345609
chrX	25567056	25567420
chrX	25694429	25694788
chrX	33004062	33004392
chrX	34335657	34337082
chrX	36352363	36352691
chrX	41761709	41762027
chrX	42737194	42737521
chrX	48092945	48093245
chrX	65353824	65354171
chrX	66926117	66926451
chrX	70930730	70931218
chrX	73187839	73188193
chrX	73844008	73844396
chrX	75538792	75539197
chrX	79290889	79291240
chrX	84325202	84325514
chrX	87961447	87961789
chrX	87990036	87990346
chrX	89863225	89863647
chrX	92148663	92149009
chrX	92159560	92159938
chrX	93546752	93547180
chrX	103211587	103211976
chrX	108479209	108479538
chrX	112669235	112669557
chrX	123305937	123306891
chrX	137430063	137430443
chrX	139369069	139369402
chrX	142788122	142788433
chrX	143133111	143133490
chrX	146811414	146811732
chrX	147299879	147300337
chrY	1867787	1868113
chrY	1969956	1970256
