# Supplementary material for: Diet-induced obesity mediated through estrogen-related receptor α is independent of intestinal function
Source: J Biol Chem. 2025 Jan 16;301(2):108197. doi: 10.1016/j.jbc.2025.108197 (PMC11849689; doi:10.1016/j.jbc.2025.108197)
Supplement: Table S3 [file mmc3.xlsx]

## Sheet: qRT-PCR primers
Primer	Forward sequence	Reverse sequence
mRT_Esrra	ACGTCCTGCTGAAAGCTCTG	ATACTCCAGCAGGGCCTCAT
mRT_Hprt	TGTTGTTGGATATGCCCTTG	TTGCGCTCATCTTAGGCTTT
